# Supplementary material for: Di-μ-hydroxido-κ4 O:O-di-μ-perchlorato-κ4 O:O′-bis­[(2,2′-bi­pyridine-κ2 N,N′)copper(II)]
Source: Acta Crystallogr Sect E Struct Rep Online. 2013 Oct 16;69(Pt 11):m600. doi: 10.1107/S1600536813027852 (PMC3884256; doi:10.1107/S1600536813027852)
Supplement: Supplementary file 1 [file e-69-0m600-sup1.cif]

##############################################################################
#                                                                            #
# This CIF contains the data in a paper accepted for publication in          #
# Acta Crystallographica Section E. It conforms to the requirements of       #
# Notes for Authors for Acta Crystallographica Section E, and has been       #
# peer reviewed under the auspices of the IUCr Commission on Journals.       #
#                                                                            #
# Full details of the Crystallographic Information File format               #
# are given in the paper "The Crystallographic Information File (CIF):       #
# a New Standard Archive File for Crystallography" by S. R. Hall, F. H.      #
# Allen and I. D. Brown [Acta Cryst. (1991), A47, 655-685].                  #
#                                                                            #
# The current version of the core CIF dictionary is obtainable from          #
# ftp://ftp.iucr.org/pub/cif_core.dic.                                       #
#                                                                            #
# Software is freely available for graphical display of the structure(s)     #
# in this CIF. For information consult the CIF software page                 #
# http://www.iucr.org/resources/cif/software.                                #
#                                                                            #
# This file may be used for bona fide research purposes within the           #
# scientific community so long as proper attribution is given to the journal # 
# article from which it was obtained.                                        #
#                                                                            #
##############################################################################
data_global
_audit_creation_method     SHELXL97
_journal_date_recd_electronic     2013-10-07
_journal_date_accepted     2013-10-10
_journal_name_full     'Acta Crystallographica, Section E'
_journal_year     2013
_journal_volume     69
_journal_issue     11
_journal_page_first     m600
_journal_page_last     m600
_journal_paper_category     QM
_journal_paper_doi     10.1107/S1600536813027852
_journal_coeditor_code     BT6938
_publ_contact_author_name     'G. Chakkaravarthi'
_publ_contact_author_address
;
Department of Physics
CPCL Polytechnic College
Chennai 600 068
India
;
_publ_contact_author_email     chakkaravarthi_2005@yahoo.com
_publ_contact_author_fax     ?
_publ_contact_author_phone     '09940334668'
_publ_section_title
;\
Di-\m-hydroxido-\k^4^<i>O</i>:<i>O</i>-di-\m-perchlorato-\k^4^<i>O</i>:\
<i>O</i>'-bis[(2,2'-bipyridine-\k^2^<i>N</i>,<i>N</i>')copper(II)]
;
loop_
    _publ_author_name
    _publ_author_address
    'B. Saravanan'
;
Centre for Research and Development
PRIST University
Vallam
Thanjavur 613 403
India
;
    'A. Jayamani'
;
Department of Chemistry,
DDE, Alagappa University,
Karaikudi 630 003
India
;
    'N. Sengottuvelan'
;
Department of Chemistry,
DDE, Alagappa University,
Karaikudi 630 003
India
;
    'G. Chakkaravarthi'
;
Department of Physics,
CPCL Polytechnic College,
Chennai 600 068,
India
;
    'V. Manivannan'
;
Centre for Research and Development
PRIST University
Vallam
Thanjavur 613 403
India
;
_publ_section_synopsis     .
data_I
_audit_creation_method     SHELXL-97
_database_code_depnum_ccdc_archive     'CCDC 965787'
_chemical_name_systematic
;\
Di-\m-hydroxido-\k^4^<i>O</i>:<i>O</i>-di-\m-perchlorato-\
\k^4^<i>O</i>:<i>O</i>'-bis[(2,2'-bipyridine-\
\k^2^<i>N</i>,<i>N</i>')copper(II)]
;
_chemical_name_common     ?
_chemical_formula_moiety     'C20 H18 Cl2 Cu2 N4 O10'
_chemical_formula_sum     'C20 H18 Cl2 Cu2 N4 O10'
_chemical_formula_iupac     '[Cu2 (Cl O4)2 (O H)2 (C10 H8 N2)2]'
_chemical_formula_weight     672.36
_chemical_melting_point     ?
_symmetry_cell_setting     monoclinic
_symmetry_space_group_name_H-M     'C 2/m'
_symmetry_space_group_name_Hall     '-C 2y'
loop_
    _symmetry_equiv_pos_as_xyz
    'x, y, z'
    '-x, y, -z'
    'x+1/2, y+1/2, z'
    '-x+1/2, y+1/2, -z'
    '-x, -y, -z'
    'x, -y, z'
    '-x+1/2, -y+1/2, -z'
    'x+1/2, -y+1/2, z'
_cell_length_a     13.6014(12)
_cell_length_b     15.2064(13)
_cell_length_c     6.2738(6)
_cell_angle_alpha     90.00
_cell_angle_beta     113.587(3)
_cell_angle_gamma     90.00
_cell_volume     1189.19(19)
_cell_formula_units_Z     2
_cell_measurement_reflns_used     4012
_cell_measurement_theta_min     3.2
_cell_measurement_theta_max     28.3
_cell_measurement_temperature     295(2)
_exptl_crystal_description     block
_exptl_crystal_colour     colourless
_exptl_crystal_size_max     0.24
_exptl_crystal_size_mid     0.20
_exptl_crystal_size_min     0.18
_exptl_crystal_density_diffrn     1.878
_exptl_crystal_density_meas     ?
_exptl_crystal_density_method     'not measured'
_exptl_crystal_F_000     676
_exptl_absorpt_coefficient_mu     2.079
_exptl_absorpt_correction_type     multi-scan
_exptl_absorpt_process_details     '(SADABS; Sheldrick, 1996)'
_exptl_absorpt_correction_T_min     0.6353
_exptl_absorpt_correction_T_max     0.7060
_exptl_special_details
;
;
_diffrn_ambient_temperature     295(2)
_diffrn_radiation_type     MoK\a
_diffrn_radiation_wavelength     0.71073
_diffrn_radiation_source     'fine-focus sealed tube'
_diffrn_radiation_monochromator     graphite
_diffrn_measurement_device_type     'Bruker Kappa APEXII'
_diffrn_measurement_method     '\w and \f'
_diffrn_detector_area_resol_mean     ?
_diffrn_reflns_number     4520
_diffrn_reflns_av_R_equivalents     0.0219
_diffrn_reflns_av_sigmaI/netI     0.0232
_diffrn_reflns_theta_min     3.27
_diffrn_reflns_theta_max     28.26
_diffrn_reflns_theta_full     28.26
_diffrn_measured_fraction_theta_max     0.987
_diffrn_measured_fraction_theta_full     0.987
_diffrn_reflns_limit_h_min     -17
_diffrn_reflns_limit_h_max     17
_diffrn_reflns_limit_k_min     -20
_diffrn_reflns_limit_k_max     18
_diffrn_reflns_limit_l_min     -8
_diffrn_reflns_limit_l_max     8
_diffrn_standards_number     0
_diffrn_standards_interval_count     ?
_diffrn_standards_interval_time     0
_diffrn_standards_decay_%     ?
_refine_special_details
;
 Refinement of F^2^ against ALL reflections.  The weighted R-factor wR and
 goodness of fit S are based on F^2^, conventional R-factors R are based
 on F, with F set to zero for negative F^2^. The threshold expression of
 F^2^ > 2sigma(F^2^) is used only for calculating R-factors(gt) etc. and is
 not relevant to the choice of reflections for refinement.  R-factors based
 on F^2^ are statistically about twice as large as those based on F, and R-
 factors based on ALL data will be even larger.
;
_reflns_number_total     1516
_reflns_number_gt     1330
_reflns_threshold_expression     I>2\s(I)
_refine_ls_structure_factor_coef     Fsqd
_refine_ls_matrix_type     full
_refine_ls_R_factor_all     0.0321
_refine_ls_R_factor_gt     0.0263
_refine_ls_wR_factor_gt     0.0728
_refine_ls_wR_factor_ref     0.0770
_refine_ls_goodness_of_fit_ref     1.026
_refine_ls_restrained_S_all     1.027
_refine_ls_number_reflns     1516
_refine_ls_number_parameters     95
_refine_ls_number_restraints     1
_refine_ls_hydrogen_treatment     mixed
_refine_ls_weighting_scheme     calc
_refine_ls_weighting_details
         'calc w=1/[\s^2^(Fo^2^)+(0.0419P)^2^+0.8702P] where P=(Fo^2^+2Fc^2^)/3'
_atom_sites_solution_hydrogens     geom
_atom_sites_solution_primary     direct
_atom_sites_solution_secondary     difmap
_refine_ls_shift/su_max     0.000
_refine_ls_shift/su_mean     0.000
_refine_diff_density_max     0.444
_refine_diff_density_min     -0.305
_refine_ls_extinction_method     none
_refine_ls_extinction_coef     ?
loop_
    _atom_type_symbol
    _atom_type_description
    _atom_type_scat_dispersion_real
    _atom_type_scat_dispersion_imag
    _atom_type_scat_source
    'C' 'C' 0.0033 0.0016
                         'International Tables Vol C Tables 4.2.6.8 and 6.1.1.4'
    'H' 'H' 0.0000 0.0000
                         'International Tables Vol C Tables 4.2.6.8 and 6.1.1.4'
    'N' 'N' 0.0061 0.0033
                         'International Tables Vol C Tables 4.2.6.8 and 6.1.1.4'
    'O' 'O' 0.0106 0.0060
                         'International Tables Vol C Tables 4.2.6.8 and 6.1.1.4'
    'Cl' 'Cl' 0.1484 0.1585
                         'International Tables Vol C Tables 4.2.6.8 and 6.1.1.4'
    'Cu' 'Cu' 0.3201 1.2651
                         'International Tables Vol C Tables 4.2.6.8 and 6.1.1.4'
_computing_data_collection     'APEX2 (Bruker, 2004)'
_computing_cell_refinement     'SAINT (Bruker, 2004)'
_computing_data_reduction     'SAINT (Bruker, 2004)'
_computing_structure_solution     'SHELXS97 (Sheldrick, 2008)'
_computing_structure_refinement     'SHELXL97 (Sheldrick, 2008)'
_computing_molecular_graphics     'PLATON (Spek, 2009)'
_computing_publication_material     'SHELXL97 (Sheldrick, 2008)'
loop_
    _atom_site_type_symbol
    _atom_site_label
    _atom_site_fract_x
    _atom_site_fract_y
    _atom_site_fract_z
    _atom_site_U_iso_or_equiv
    _atom_site_adp_type
    _atom_site_calc_flag
    _atom_site_refinement_flags
    _atom_site_occupancy
    _atom_site_symmetry_multiplicity
    _atom_site_disorder_assembly
    _atom_site_disorder_group
    C C1 -0.96779(13) -0.27374(12) -0.3726(3) 0.0316(4) Uani d . 1 1 . .
    C C2 -0.93192(16) -0.34870(14) -0.2418(3) 0.0415(4) Uani d . 1 1 . .
    H H2 -0.9468 -0.4039 -0.3115 0.050 Uiso calc R 1 1 . .
    C C3 -0.87311(17) -0.34058(17) -0.0041(4) 0.0481(5) Uani d . 1 1 . .
    H H3 -0.8474 -0.3903 0.0877 0.058 Uiso calc R 1 1 . .
    C C4 -0.85328(16) -0.25859(17) 0.0941(4) 0.0469(5) Uani d . 1 1 . .
    H H4 -0.8151 -0.2520 0.2536 0.056 Uiso calc R 1 1 . .
    C C5 -0.89063(16) -0.18601(16) -0.0462(3) 0.0429(5) Uani d . 1 1 . .
    H H5 -0.8767 -0.1303 0.0207 0.052 Uiso calc R 1 1 . .
    N N1 -0.94650(12) -0.19315(11) -0.2767(2) 0.0331(3) Uani d . 1 1 . .
    O O1 -0.95484(16) 0.0000 -0.2803(3) 0.0416(5) Uani d SD 1 2 . .
    O O2 -0.75740(19) 0.0000 -0.7997(4) 0.0547(6) Uani d S 1 2 . .
    O O3 -0.79963(14) -0.07747(11) -0.5234(3) 0.0566(4) Uani d . 1 1 . .
    O O4 -0.63781(17) 0.0000 -0.4095(4) 0.0584(6) Uani d S 1 2 . .
    Cl Cl1 -0.74892(5) 0.0000 -0.56343(11) 0.03846(17) Uani d S 1 2 . .
    Cu Cu1 -1.0000 -0.09408(2) -0.5000 0.03551(13) Uani d S 1 2 . .
    H H1 -0.8987(16) 0.0000 -0.167(4) 0.053 Uiso d SD 1 2 . .
loop_
    _atom_site_aniso_label
    _atom_site_aniso_U_11
    _atom_site_aniso_U_22
    _atom_site_aniso_U_33
    _atom_site_aniso_U_12
    _atom_site_aniso_U_13
    _atom_site_aniso_U_23
    C1 0.0339(8) 0.0310(9) 0.0312(9) -0.0004(7) 0.0143(7) 0.0011(7)
    C2 0.0480(11) 0.0352(10) 0.0402(10) 0.0028(8) 0.0163(9) 0.0054(8)
    C3 0.0491(11) 0.0519(14) 0.0398(11) 0.0063(10) 0.0139(9) 0.0167(10)
    C4 0.0411(10) 0.0649(15) 0.0299(9) -0.0013(10) 0.0093(8) 0.0043(10)
    C5 0.0442(10) 0.0481(12) 0.0330(9) -0.0068(9) 0.0118(8) -0.0047(9)
    N1 0.0373(7) 0.0311(8) 0.0297(7) -0.0038(6) 0.0122(6) -0.0013(6)
    O1 0.0478(11) 0.0305(10) 0.0335(10) 0.000 0.0027(8) 0.000
    O2 0.0678(14) 0.0552(14) 0.0335(11) 0.000 0.0123(10) 0.000
    O3 0.0610(10) 0.0435(9) 0.0628(11) -0.0040(7) 0.0223(8) 0.0070(8)
    O4 0.0420(11) 0.0687(16) 0.0470(13) 0.000 -0.0004(10) 0.000
    Cl1 0.0394(3) 0.0367(3) 0.0315(3) 0.000 0.0061(3) 0.000
    Cu1 0.0431(2) 0.02606(18) 0.0349(2) 0.000 0.01302(14) 0.000
_geom_special_details
;
 All esds (except the esd in the dihedral angle between two l.s. planes)
 are estimated using the full covariance matrix.  The cell esds are taken
 into account individually in the estimation of esds in distances, angles
 and torsion angles; correlations between esds in cell parameters are only
 used when they are defined by crystal symmetry.  An approximate (isotropic)
 treatment of cell esds is used for estimating esds involving l.s. planes.
;
loop_
    _geom_bond_atom_site_label_1
    _geom_bond_atom_site_label_2
    _geom_bond_site_symmetry_2
    _geom_bond_distance
    _geom_bond_publ_flag
    C1 N1 . 1.345(2) ?
    C1 C2 . 1.375(3) ?
    C1 C1 2_354 1.484(3) ?
    C2 C3 . 1.388(3) ?
    C2 H2 . 0.9300 ?
    C3 C4 . 1.369(4) ?
    C3 H3 . 0.9300 ?
    C4 C5 . 1.376(3) ?
    C4 H4 . 0.9300 ?
    C5 N1 . 1.342(2) ?
    C5 H5 . 0.9300 ?
    N1 Cu1 . 1.9865(16) ?
    O1 Cu1 . 1.9097(13) ?
    O1 Cu1 5_354 1.9097(13) ?
    O1 H1 . 0.807(10) ?
    O2 Cl1 . 1.440(2) ?
    O3 Cl1 . 1.4372(17) ?
    O4 Cl1 . 1.431(2) ?
    Cl1 O3 6 1.4372(17) ?
    Cu1 O1 5_354 1.9097(13) ?
    Cu1 N1 2_354 1.9865(16) ?
    Cu1 Cu1 5_354 2.8614(7) ?
loop_
    _geom_angle_atom_site_label_1
    _geom_angle_atom_site_label_2
    _geom_angle_atom_site_label_3
    _geom_angle_site_symmetry_1
    _geom_angle_site_symmetry_3
    _geom_angle
    _geom_angle_publ_flag
    N1 C1 C2 . . 121.81(16) ?
    N1 C1 C1 . 2_354 114.25(10) ?
    C2 C1 C1 . 2_354 123.94(11) ?
    C1 C2 C3 . . 118.8(2) ?
    C1 C2 H2 . . 120.6 ?
    C3 C2 H2 . . 120.6 ?
    C4 C3 C2 . . 119.3(2) ?
    C4 C3 H3 . . 120.3 ?
    C2 C3 H3 . . 120.3 ?
    C3 C4 C5 . . 119.13(19) ?
    C3 C4 H4 . . 120.4 ?
    C5 C4 H4 . . 120.4 ?
    N1 C5 C4 . . 122.0(2) ?
    N1 C5 H5 . . 119.0 ?
    C4 C5 H5 . . 119.0 ?
    C5 N1 C1 . . 118.93(17) ?
    C5 N1 Cu1 . . 126.04(15) ?
    C1 N1 Cu1 . . 115.01(11) ?
    Cu1 O1 Cu1 . 5_354 97.03(9) ?
    Cu1 O1 H1 . . 123.4(12) ?
    Cu1 O1 H1 5_354 . 123.4(12) ?
    O4 Cl1 O3 . . 109.45(9) ?
    O4 Cl1 O3 . 6 109.45(9) ?
    O3 Cl1 O3 . 6 110.11(15) ?
    O4 Cl1 O2 . . 108.83(15) ?
    O3 Cl1 O2 . . 109.49(9) ?
    O3 Cl1 O2 6 . 109.49(9) ?
    O1 Cu1 O1 . 5_354 82.97(9) ?
    O1 Cu1 N1 . 2_354 176.89(8) ?
    O1 Cu1 N1 5_354 2_354 97.91(6) ?
    O1 Cu1 N1 . . 97.91(6) ?
    O1 Cu1 N1 5_354 . 176.89(7) ?
    N1 Cu1 N1 2_354 . 81.37(9) ?
    O1 Cu1 Cu1 . 5_354 41.48(4) ?
    O1 Cu1 Cu1 5_354 5_354 41.48(4) ?
    N1 Cu1 Cu1 2_354 5_354 139.32(4) ?
    N1 Cu1 Cu1 . 5_354 139.32(4) ?
loop_
    _geom_torsion_atom_site_label_1
    _geom_torsion_atom_site_label_2
    _geom_torsion_atom_site_label_3
    _geom_torsion_atom_site_label_4
    _geom_torsion_site_symmetry_1
    _geom_torsion_site_symmetry_2
    _geom_torsion_site_symmetry_3
    _geom_torsion_site_symmetry_4
    _geom_torsion
    _geom_torsion_publ_flag
    N1 C1 C2 C3 . . . . 0.7(3) ?
    C1 C1 C2 C3 2_354 . . . -179.4(2) ?
    C1 C2 C3 C4 . . . . 0.6(3) ?
    C2 C3 C4 C5 . . . . -1.1(3) ?
    C3 C4 C5 N1 . . . . 0.4(3) ?
    C4 C5 N1 C1 . . . . 0.9(3) ?
    C4 C5 N1 Cu1 . . . . -177.48(15) ?
    C2 C1 N1 C5 . . . . -1.4(3) ?
    C1 C1 N1 C5 2_354 . . . 178.60(18) ?
    C2 C1 N1 Cu1 . . . . 177.14(14) ?
    C1 C1 N1 Cu1 2_354 . . . -2.8(2) ?
    Cu1 O1 Cu1 O1 5_354 . . 5_354 0.0 ?
    Cu1 O1 Cu1 N1 5_354 . . . 176.99(7) ?
    C5 N1 Cu1 O1 . . . . -3.53(17) ?
    C1 N1 Cu1 O1 . . . . 178.01(13) ?
    C5 N1 Cu1 N1 . . . 2_354 179.53(19) ?
    C1 N1 Cu1 N1 . . . 2_354 1.07(9) ?
    C5 N1 Cu1 Cu1 . . . 5_354 -0.47(19) ?
    C1 N1 Cu1 Cu1 . . . 5_354 -178.93(9) ?
loop_
    _geom_hbond_atom_site_label_D
    _geom_hbond_atom_site_label_H
    _geom_hbond_atom_site_label_A
    _geom_hbond_site_symmetry_A
    _geom_hbond_distance_DH
    _geom_hbond_distance_HA
    _geom_hbond_distance_DA
    _geom_hbond_angle_DHA
    _geom_hbond_publ_flag
    O1 H1 O2 1_556 0.81(2) 2.338(13) 3.134(3) 169(4) y
    C5 H5 O2 1_556 0.93 2.52 3.381(3) 153.4 y
_iucr_refine_instructions_details
;
TITL I   C2/m
CELL  0.71073  13.6014  15.2064   6.2738   90.000  113.587   90.000
ZERR     2.00   0.0012   0.0013   0.0006    0.000    0.003    0.000
LATT   7
SYMM  - X,   Y, - Z
SFAC  C    H    N    O    CL   CU
UNIT  40   36   8    20   4    4
MERG   2
OMIT     1   1   0
DFIX  0.82 0.01 O1 H1
HTAB O1 O2_$1
HTAB C5 O2_$1
EQIV $1 x,y,1+z
TEMP    22.00
SIZE  0.18 0.20 0.24
FMAP   2
PLAN   20
ACTA
BOND   $H
CONF
L.S.   4
WGHT    0.041900    0.870200
FVAR       0.07974
C1    1   -0.967795   -0.273739   -0.372606    11.00000    0.03387    0.03097 =
         0.03116    0.00105    0.01425   -0.00041
C2    1   -0.931924   -0.348703   -0.241847    11.00000    0.04797    0.03520 =
         0.04018    0.00541    0.01629    0.00277
AFIX  43
H2    2   -0.946812   -0.403869   -0.311511    11.00000   -1.20000
AFIX   0
C3    1   -0.873108   -0.340584   -0.004067    11.00000    0.04908    0.05186 =
         0.03978    0.01667    0.01390    0.00629
AFIX  43
H3    2   -0.847418   -0.390345    0.087654    11.00000   -1.20000
AFIX   0
C4    1   -0.853282   -0.258588    0.094136    11.00000    0.04110    0.06494 =
         0.02986    0.00428    0.00931   -0.00134
AFIX  43
H4    2   -0.815067   -0.252025    0.253603    11.00000   -1.20000
AFIX   0
C5    1   -0.890633   -0.186011   -0.046185    11.00000    0.04425    0.04810 =
         0.03302   -0.00469    0.01184   -0.00676
AFIX  43
H5    2   -0.876745   -0.130344    0.020704    11.00000   -1.20000
AFIX   0
N1    3   -0.946500   -0.193148   -0.276660    11.00000    0.03727    0.03111 =
         0.02969   -0.00133    0.01222   -0.00381
O1    4   -0.954844    0.000000   -0.280255    10.50000    0.04778    0.03047 =
         0.03352    0.00000    0.00270    0.00000
O2    4   -0.757399    0.000000   -0.799693    10.50000    0.06782    0.05524 =
         0.03347    0.00000    0.01232    0.00000
O3    4   -0.799627   -0.077473   -0.523366    11.00000    0.06103    0.04351 =
         0.06278    0.00703    0.02228   -0.00401
O4    4   -0.637810    0.000000   -0.409479    10.50000    0.04199    0.06874 =
         0.04704    0.00000   -0.00039    0.00000
CL1   5   -0.748917    0.000000   -0.563431    10.50000    0.03944    0.03672 =
         0.03149    0.00000    0.00607    0.00000
CU1   6   -1.000000   -0.094085   -0.500000    10.50000    0.04308    0.02606 =
         0.03493    0.00000    0.01302    0.00000
H1    2   -0.898664    0.000000   -0.167494    10.50000   -1.50000
HKLF 4  1.0  0.00 -1.00 -1.00  0.00 -1.00  1.00 -1.00  0.00  0.00
REM  I   C2/m
REM R1 =  0.0263 for   1330 Fo > 4sig(Fo)  and  0.0321 for all   1516 data
REM     95 parameters refined using      1 restraints
END
WGHT      0.0419      0.8702
REM Highest difference peak  0.444,  deepest hole -0.305,  1-sigma level  0.059
Q1    1  -1.0000 -0.2798 -0.5000  10.50000  0.05    0.44
Q2    1  -0.9419 -0.3079 -0.3168  11.00000  0.05    0.30
Q3    1  -0.9703 -0.1512 -0.3879  11.00000  0.05    0.30
Q4    1  -0.9563 -0.2372 -0.3211  11.00000  0.05    0.30
Q5    1  -0.9114 -0.3427 -0.1177  11.00000  0.05    0.30
Q6    1  -0.8030  0.0000 -0.7929  10.50000  0.05    0.27
Q7    1  -0.9814  0.0350 -0.4155  11.00000  0.05    0.27
Q8    1  -0.8795 -0.2928  0.0185  11.00000  0.05    0.26
Q9    1  -0.8836 -0.2217  0.0225  11.00000  0.05    0.25
Q10   1  -0.6433  0.0438 -0.4592  11.00000  0.05    0.24
Q11   1  -0.7494 -0.0928 -0.5325  11.00000  0.05    0.22
Q12   1  -0.7888 -0.0510 -0.4210  11.00000  0.05    0.21
Q13   1  -0.7498 -0.1899  0.4266  11.00000  0.05    0.21
Q14   1  -0.9086 -0.1860 -0.1805  11.00000  0.05    0.20
Q15   1  -0.7477  0.0417 -0.7437  11.00000  0.05    0.18
Q16   1  -0.8364 -0.0556 -0.6210  11.00000  0.05    0.17
Q17   1  -0.9676  0.0000 -0.1523  10.50000  0.05    0.15
Q18   1  -0.9435 -0.5000  0.0402  10.50000  0.05    0.14
Q19   1  -0.8493  0.0000 -0.9328  10.50000  0.05    0.14
Q20   1  -0.8214 -0.2204  0.2989  11.00000  0.05    0.14
;
