# Supplementary material for: Di-μ-hydroxido-κ4 O:O-di-μ-perchlorato-κ4 O:O′-bis­[(2,2′-bi­pyridine-κ2 N,N′)copper(II)]
Source: Acta Crystallogr Sect E Struct Rep Online. 2013 Oct 16;69(Pt 11):m600. doi: 10.1107/S1600536813027852 (PMC3884256; doi:10.1107/S1600536813027852)
Supplement: Supplementary file 2 [file e-69-0m600-Isup2.hkl]

#
# h,k,l, Fc-squared, Fo-squared, sigma(Fo-squared) and status flag
#
data_I
_shelx_title ' I   C2/m'
_shelx_refln_list_code          4
_shelx_F_calc_maximum      390.42
_exptl_crystal_F_000       676.00
_reflns_d_resolution_high  0.7507
 
loop_
 _symmetry_equiv_pos_as_xyz
 'x, y, z'
 '-x, y, -z'
 'x+1/2, y+1/2, z'
 '-x+1/2, y+1/2, -z'
 '-x, -y, -z'
 'x, -y, z'
 '-x+1/2, -y+1/2, -z'
 'x+1/2, -y+1/2, z'
 
_cell_length_a    13.6014
_cell_length_b    15.2064
_cell_length_c     6.2738
_cell_angle_alpha  90.000
_cell_angle_beta  113.587
_cell_angle_gamma  90.000
 
_shelx_F_squared_multiplier     1.000
 
loop_
 _refln_index_h
 _refln_index_k
 _refln_index_l
 _refln_F_squared_calc
 _refln_F_squared_meas
 _refln_F_squared_sigma
 _refln_observed_status
   2   0   0     8601.84     8719.66    272.99 o
   4   0   0     9534.43    10121.86    106.74 o
   6   0   0      569.19      550.01      9.91 o
   8   0   0     5737.63     6006.46     92.60 o
  10   0   0       86.38       80.05      5.01 o
  12   0   0      246.14      257.30     21.23 o
  14   0   0       48.84       41.89     14.15 o
  16   0   0      430.36      441.45     21.23 o
   3   1   0     8091.47     8795.46     71.95 o
   5   1   0    13019.14    14105.63    148.66 o
   7   1   0      168.46      133.68      4.22 o
   9   1   0     1589.47     1563.96     19.42 o
  11   1   0      971.96      937.63     15.92 o
  13   1   0       66.02       66.39      6.85 o
  15   1   0       66.35       61.12      7.64 o
   2   2   0    12217.53    12826.99    124.39 o
   4   2   0    16000.31    16832.64    153.31 o
   6   2   0      233.47      238.87      4.91 o
   8   2   0     2349.82     2370.89     30.73 o
  10   2   0       10.29        8.14      3.02 o
  12   2   0      849.63      845.89     18.06 o
  14   2   0        2.64       -3.23      5.42 o
  16   2   0      199.57      214.97     13.90 o
   1   3   0       42.08       42.72      2.57 o
   3   3   0        7.61       -1.99      1.99 o
   5   3   0        3.60        6.86      1.89 o
   7   3   0      471.10      481.54      8.68 o
   9   3   0      252.49      254.65      7.10 o
  11   3   0       79.11       72.58      6.16 o
  13   3   0        8.18        2.96      5.07 o
  15   3   0        0.95        2.22      6.92 o
   0   4   0     2471.96     2752.53     62.11 o
   2   4   0    12562.37    12367.84    142.16 o
   4   4   0       16.98       28.24      2.50 o
   6   4   0     4021.57     3680.35     45.25 o
   8   4   0       22.04       26.22      3.26 o
  10   4   0     4978.82     5041.06     80.70 o
  12   4   0       70.53       70.41      5.89 o
  14   4   0      638.64      646.26     19.35 o
  16   4   0       50.71       39.39     11.64 o
   1   5   0     3996.93     3907.08     77.32 o
   3   5   0      972.59      834.57     15.43 o
   5   5   0    10756.82    10920.74    153.89 o
   7   5   0     5963.82     6002.84     80.73 o
   9   5   0     2742.35     2693.57     45.62 o
  11   5   0      908.31      929.36     17.73 o
  13   5   0      520.76      507.84     21.11 o
  15   5   0      230.29      237.15     17.21 o
   0   6   0      350.53      400.99     15.73 o
   2   6   0     5174.13     4713.60    107.72 o
   4   6   0     3477.20     3474.07     55.68 o
   6   6   0    16595.45    17125.21    287.36 o
   8   6   0       32.15       36.97      4.27 o
  10   6   0     3868.09     3893.49     65.05 o
  12   6   0      122.92      131.17      7.23 o
  14   6   0      597.12      618.21     19.66 o
   1   7   0     4720.35     4787.41     90.62 o
   3   7   0       94.49      146.87      7.64 o
   5   7   0      549.61      424.28     21.80 o
   7   7   0      144.05      117.48      6.92 o
   9   7   0      616.04      607.66     13.84 o
  11   7   0      229.09      225.26     11.09 o
  13   7   0      128.21      108.91      9.65 o
  15   7   0      327.45      310.57     20.01 o
   0   8   0     2169.62     1943.63     58.18 o
   2   8   0     1158.89     1189.97     33.02 o
   4   8   0     1017.51     1026.86     20.57 o
   6   8   0      186.13      161.65     10.08 o
   8   8   0     1278.69     1250.19     31.13 o
  10   8   0     1097.88     1096.22     20.78 o
  12   8   0      259.26      220.13     12.32 o
  14   8   0       19.39       15.73     10.01 o
   1   9   0     1147.11     1080.14     26.11 o
   3   9   0     2023.07     1878.38     41.14 o
   5   9   0      296.52      209.65      8.99 o
   7   9   0      180.31      184.30      9.35 o
   9   9   0      250.64      225.10     11.17 o
  11   9   0      179.66      177.83     12.63 o
  13   9   0      146.69      153.06     27.52 o
   0  10   0    11823.64    11572.17    301.92 o
   2  10   0     1135.74     1137.47     44.82 o
   4  10   0     8151.53     7762.89    120.64 o
   6  10   0      136.95      110.83      8.70 o
   8  10   0     2079.70     2125.81     39.02 o
  10  10   0       32.78       28.72      6.62 o
  12  10   0      411.15      420.37     16.02 o
  14  10   0        4.15       -0.93      9.40 o
   1  11   0     9680.17     9423.27    176.24 o
   3  11   0     3799.40     3742.32    136.81 o
   5  11   0     2325.25     2233.41     40.24 o
   7  11   0      376.38      361.92     12.65 o
   9  11   0      390.49      390.78     13.90 o
  11  11   0      148.32      170.03     11.48 o
  13  11   0       23.27       22.02     10.01 o
   0  12   0     9778.90     9792.08    259.47 o
   2  12   0       11.38        4.72      5.56 o
   4  12   0     1801.56     1761.90     33.57 o
   6  12   0       89.46       80.03      7.40 o
   8  12   0     1339.86     1331.77     28.32 o
  10  12   0        4.52        8.07      8.28 o
  12  12   0      225.02      212.35     16.68 o
   1  13   0      542.30      540.95     18.90 o
   3  13   0        1.13        0.00      5.56 o
   5  13   0      708.03      691.34     17.74 o
   7  13   0        1.70       -5.09      5.09 o
   9  13   0       72.89       59.31     10.52 o
  11  13   0      146.11      133.29     18.87 o
   0  14   0      468.37      468.61     25.16 o
   2  14   0     1043.75      989.87     28.34 o
   4  14   0      173.82      141.35      8.99 o
   6  14   0      749.49      733.20     19.31 o
   8  14   0       29.93       19.81      9.44 o
  10  14   0      337.31      346.89     18.90 o
   1  15   0       32.38      105.42     48.75 o
   3  15   0      569.09      551.88     28.31 o
   5  15   0      446.41      414.97     14.75 o
   7  15   0      547.84      542.99     22.77 o
   9  15   0      455.84      487.70     36.95 o
  11  15   0      345.00      334.95     29.88 o
   0  16   0       79.85       97.50     15.73 o
   2  16   0     1956.01     1860.19     62.11 o
   4  16   0      255.38      267.64     12.25 o
   6  16   0     1206.40     1206.59     35.53 o
   8  16   0       95.11      118.66     13.87 o
  10  16   0      591.47      695.37     46.39 o
   1  17   0      339.07      332.74     17.79 o
   3  17   0      259.91      263.75     17.30 o
   5  17   0      589.62      642.17     25.00 o
   7  17   0      397.51      448.63     22.16 o
   9  17   0      159.26      125.80     20.44 o
   0  18   0        2.50        3.15     11.01 o
   2  18   0      204.50      209.15     16.68 o
   4  18   0       23.28       14.99      9.40 o
   6  18   0      135.86      139.11     14.98 o
   1  19   0        0.83        3.77      8.28 o
   3  19   0      110.52      116.97     13.87 o
   5  19   0       50.55       71.97     13.34 o
   0  20   0      626.27      732.79     40.89 o
   2  20   0       92.13       97.90     13.34 o
 -16   0   1       87.65      112.00     13.34 o
 -14   0   1        2.72        4.11      7.16 o
 -12   0   1     1192.15     1236.23     32.19 o
 -10   0   1      518.81      519.98     17.21 o
  -8   0   1     2636.34     2566.85     51.70 o
  -6   0   1    18326.60    20251.81    263.59 o
  -4   0   1   152424.28   153953.00   1773.54 o
  -2   0   1    11385.00    11057.57    402.08 o
   0   0   1    22924.67    22110.78    456.82 o
   2   0   1       34.15       23.76      1.41 o
   4   0   1     6705.93     6675.50     87.06 o
   6   0   1       50.85       75.32      4.54 o
   8   0   1      635.46      649.65     14.08 o
  10   0   1      498.52      508.54     13.64 o
  12   0   1      934.23      958.42     66.83 o
  14   0   1      143.18      158.82     20.44 o
 -17   1   1        3.99        4.79      6.79 o
 -15   1   1      375.06      363.08     16.12 o
 -13   1   1       21.43       15.73      5.27 o
 -11   1   1     2065.82     2013.02     32.02 o
  -9   1   1     1529.41     1582.00     21.63 o
  -7   1   1     4352.95     4554.32     55.26 o
  -5   1   1     5856.95     6336.66     59.60 o
  -3   1   1    16453.29    17581.68    143.31 o
  -1   1   1     3180.26     2715.00     93.95 o
   1   1   1    15902.71    16230.22    146.74 o
   3   1   1       20.95       44.52      1.79 o
   5   1   1    13408.03    13889.76    113.66 o
   7   1   1       21.28       18.29      2.29 o
   9   1   1     1001.22     1079.05     15.07 o
  11   1   1      257.56      261.22      7.00 o
  13   1   1      384.17      406.01     13.16 o
  15   1   1      139.25      143.92     14.46 o
 -16   2   1      267.43      242.37     11.94 o
 -14   2   1       74.49       59.40      7.01 o
 -12   2   1      376.38      372.56     11.54 o
 -10   2   1       15.52       11.49      2.72 o
  -8   2   1     3944.35     4141.05     51.04 o
  -6   2   1       84.78       94.67      3.39 o
  -4   2   1     1288.98     1774.18     16.65 o
  -2   2   1     7068.30     7436.39     98.77 o
   0   2   1    34012.88    34213.13    390.15 o
   2   2   1      812.17      831.03      8.14 o
   4   2   1      915.40      825.54      8.61 o
   6   2   1      517.29      549.53      7.78 o
   8   2   1     2479.49     2640.25     30.80 o
  10   2   1        1.69       -2.64      2.64 o
  12   2   1      240.68      247.30      8.68 o
  14   2   1        0.95        3.15      7.78 o
 -17   3   1        7.27       -2.30      8.07 o
 -15   3   1        4.47       -1.89      5.86 o
 -13   3   1      357.15      337.51     11.90 o
 -11   3   1      233.73      219.72      9.22 o
  -9   3   1      339.78      332.03      8.40 o
  -7   3   1       13.71       14.55      3.15 o
  -5   3   1      863.36      858.37     12.49 o
  -3   3   1     6513.52     7010.13     81.26 o
  -1   3   1     3466.60     3570.94     46.78 o
   1   3   1       16.40       13.05      1.05 o
   3   3   1     1882.09     1915.96     23.44 o
   5   3   1       63.26       62.20      3.04 o
   7   3   1     2409.19     2483.46     35.57 o
   9   3   1        8.85        7.45      3.04 o
  11   3   1        1.71       -3.81      3.81 o
  13   3   1       10.13        2.36      7.78 o
  15   3   1      207.66      185.56     22.02 o
 -16   4   1       39.18       42.00      8.44 o
 -14   4   1      828.48      819.92     21.75 o
 -12   4   1       13.59        8.50      4.88 o
 -10   4   1     1758.10     1708.24     25.02 o
  -8   4   1       64.69       79.46      5.71 o
  -6   4   1     2768.95     2674.71     43.88 o
  -4   4   1      245.17      247.14      7.72 o
  -2   4   1     9029.35     8939.88    114.40 o
   0   4   1        8.29       11.39      1.82 o
   2   4   1     2084.85     1731.49     23.42 o
   4   4   1     3004.16     3151.51     42.82 o
   6   4   1     8243.98     8681.56    114.14 o
   8   4   1      109.96      115.39      5.42 o
  10   4   1     2134.53     2115.53     32.59 o
  12   4   1      372.21      372.57     11.50 o
  14   4   1      415.44      397.40     27.52 o
 -15   5   1      192.06      176.57     12.08 o
 -13   5   1     1030.03      956.54     24.20 o
 -11   5   1      820.17      846.24     17.65 o
  -9   5   1     4902.14     5049.76     91.46 o
  -7   5   1      403.93      402.31     11.17 o
  -5   5   1     8201.36     8191.55    124.88 o
  -3   5   1      974.80     1105.75     23.89 o
  -1   5   1    15306.66    15443.95    206.77 o
   1   5   1    13329.43    13480.01    303.24 o
   3   5   1    13340.41    13486.56    175.81 o
   5   5   1     4601.49     4624.08     62.47 o
   7   5   1     4879.69     4793.42     75.31 o
   9   5   1     1549.49     1603.87     26.08 o
  11   5   1      715.43      735.94     15.79 o
  13   5   1       11.89        0.84      8.28 o
  15   5   1       44.16       39.31     15.73 o
 -16   6   1       53.91       48.57      8.99 o
 -14   6   1      518.67      491.67     17.20 o
 -12   6   1       94.40      101.68      7.31 o
 -10   6   1     6723.64     6903.24    118.25 o
  -8   6   1      351.46      390.84     12.08 o
  -6   6   1     2896.84     2804.02     54.91 o
  -4   6   1      341.35      295.81     10.52 o
  -2   6   1     2958.59     2584.98     50.51 o
   0   6   1     8622.70     8527.78    220.15 o
   2   6   1    16417.82    16807.78    251.07 o
   4   6   1     4459.99     4704.81     84.21 o
   6   6   1     5960.02     5830.68    125.68 o
   8   6   1      353.85      344.94     11.09 o
  10   6   1     2335.92     2359.43     36.31 o
  12   6   1       50.23       35.19      9.78 o
  14   6   1       67.46       66.50     11.64 o
 -15   7   1       54.97       53.72      9.35 o
 -13   7   1      283.47      237.99     12.87 o
 -11   7   1       15.46       14.34      5.27 o
  -9   7   1      382.37      335.39      9.29 o
  -7   7   1       92.78      116.58      6.62 o
  -5   7   1     7357.59     7451.47    114.96 o
  -3   7   1      173.88      191.34      8.28 o
  -1   7   1     4291.25     4026.37     77.23 o
   1   7   1       77.04       45.57     11.85 o
   3   7   1      353.50      251.07     13.22 o
   5   7   1      785.02      804.51     18.31 o
   7   7   1     1298.30     1297.67     25.39 o
   9   7   1      338.15      336.19     12.25 o
  11   7   1      919.44      945.48     22.31 o
  13   7   1      169.62      148.39     13.87 o
 -14   8   1      108.33       93.19      9.65 o
 -12   8   1      257.22      250.88     10.56 o
 -10   8   1      156.88      130.52      8.99 o
  -8   8   1     1022.98     1082.56     22.66 o
  -6   8   1      425.20      445.05     13.72 o
  -4   8   1      270.88      219.71     10.01 o
  -2   8   1      406.60      430.43     22.02 o
   0   8   1      609.28      587.01     16.09 o
   2   8   1      215.28      261.37      8.07 o
   4   8   1       43.27       47.52      4.36 o
   6   8   1     1183.34     1201.93     23.50 o
   8   8   1      833.80      842.16     20.59 o
  10   8   1      112.82      103.69     11.14 o
  12   8   1        2.01       -2.32      6.00 o
  14   8   1      156.39      144.81     14.98 o
 -15   9   1       82.85       84.45     10.50 o
 -13   9   1       13.28       11.60      6.06 o
 -11   9   1      433.71      477.53     15.97 o
  -9   9   1       15.30        6.29      9.64 o
  -7   9   1     1183.31     1154.17     23.90 o
  -5   9   1       57.22       31.93      4.79 o
  -3   9   1     5574.93     5535.50    105.62 o
  -1   9   1       81.75       55.85     10.22 o
   1   9   1      804.57      652.61     29.09 o
   3   9   1      101.59       80.09      5.30 o
   5   9   1     1336.37     1244.08     24.13 o
   7   9   1       40.58       44.03      7.78 o
   9   9   1      565.90      551.57     16.29 o
  11   9   1      385.60      364.66     18.87 o
  13   9   1      384.65      371.65     19.92 o
 -14  10   1       52.42       52.37      8.99 o
 -12  10   1      494.61      518.85     24.51 o
 -10  10   1       71.38       72.67      7.83 o
  -8  10   1     3993.55     4057.61    124.79 o
  -6  10   1     1771.70     1587.58     30.25 o
  -4  10   1     4991.16     5011.41    104.57 o
  -2  10   1     1492.03     1526.47     35.58 o
   0  10   1     9840.01     8727.35    850.73 o
   2  10   1      475.76      450.85     12.01 o
   4  10   1     1849.17     1854.19     33.49 o
   6  10   1      308.58      305.82     11.31 o
   8  10   1     1206.81     1202.17     40.10 o
  10  10   1        2.99       -5.08      7.16 o
  12  10   1      384.84      480.87     22.24 o
 -13  11   1       12.90        1.25      7.15 o
 -11  11   1      688.88      723.76     26.41 o
  -9  11   1      485.07      439.60     14.47 o
  -7  11   1     2569.23     2514.36     45.07 o
  -5  11   1     5580.25     5422.69     91.40 o
  -3  11   1    11281.45    11167.53    207.85 o
  -1  11   1     2383.74     2320.81     71.55 o
   1  11   1     3222.97     3134.76     65.04 o
   3  11   1      307.88      301.17     10.17 o
   5  11   1     2110.67     2090.41     37.78 o
   7  11   1       10.35       13.37      8.65 o
   9  11   1      301.32      344.84     17.79 o
  11  11   1      106.76      124.29     13.34 o
 -14  12   1       11.38       -3.52      9.40 o
 -12  12   1      381.35      416.18     20.55 o
 -10  12   1       90.29       93.46     16.10 o
  -8  12   1      540.87      524.80     23.82 o
  -6  12   1      271.12      242.33     19.98 o
  -4  12   1     4206.26     4189.66    213.08 o
  -2  12   1        6.39        1.72     10.22 o
   0  12   1     2877.27     2926.44     61.71 o
   2  12   1       65.03       59.75      6.00 o
   4  12   1     1731.85     1735.71     32.87 o
   6  12   1       47.75       53.83     11.79 o
   8  12   1      533.84      553.20     21.66 o
  10  12   1      100.88      106.24     12.75 o
  12  12   1      170.60      143.28     18.08 o
 -13  13   1        1.86       -2.36     10.01 o
 -11  13   1      147.91      154.76     14.33 o
  -9  13   1       63.95       56.70      8.07 o
  -7  13   1       23.63       24.48      6.36 o
  -5  13   1      523.85      500.22     15.11 o
  -3  13   1      258.55      254.17     13.87 o
  -1  13   1       25.71       27.22      6.67 o
   1  13   1      908.11      913.24     26.11 o
   3  13   1       80.52       69.45      6.47 o
   5  13   1      714.66      645.64     22.24 o
   7  13   1        3.78       -1.21      7.16 o
   9  13   1      146.36      117.23     12.75 o
  11  13   1        0.41       -8.28      8.28 o
 -12  14   1       25.28       24.25     10.52 o
 -10  14   1      226.97      209.22     28.31 o
  -8  14   1       17.88        6.33      6.23 o
  -6  14   1      191.71      167.30     24.24 o
  -4  14   1       20.59       14.52      7.16 o
  -2  14   1      728.38      701.09     22.77 o
   0  14   1      368.03      335.64     19.66 o
   2  14   1     1369.78     1354.85     27.40 o
   4  14   1      154.27      137.32     11.64 o
   6  14   1      575.87      537.89     26.73 o
   8  14   1       11.86       11.64      8.28 o
  10  14   1      130.67      124.03     13.87 o
 -11  15   1       40.59       29.88     11.12 o
  -9  15   1      434.11      448.17     21.66 o
  -7  15   1      183.54      181.40     11.32 o
  -5  15   1       80.20       89.49      8.44 o
  -3  15   1       13.43        3.93      6.67 o
  -1  15   1     1046.77     1033.96     30.56 o
   1  15   1      547.02      556.70     21.23 o
   3  15   1     1318.07     1308.59     36.95 o
   5  15   1      403.70      385.63     18.81 o
   7  15   1     1437.00     1421.19     40.03 o
   9  15   1      255.05      251.62     31.45 o
 -10  16   1      514.89      523.29     24.46 o
  -8  16   1      137.90      138.70     13.87 o
  -6  16   1      833.73      851.10     49.38 o
  -4  16   1      236.03      236.58     29.88 o
  -2  16   1     1838.10     1834.70     95.14 o
   0  16   1      392.35      407.30     18.90 o
   2  16   1     1596.84     1655.70     43.32 o
   4  16   1      394.29      414.88     19.44 o
   6  16   1     1031.03     1073.65     33.30 o
   8  16   1      124.24      146.38     18.08 o
  -9  17   1      421.29      468.63     23.35 o
  -7  17   1       79.24      105.95     13.34 o
  -5  17   1      495.74      499.57     34.59 o
  -3  17   1       58.39       50.52      9.82 o
  -1  17   1      723.98      752.40     26.62 o
   1  17   1      554.75      550.03     33.81 o
   3  17   1      861.46      882.07     29.88 o
   5  17   1      177.87      177.75     15.57 o
   7  17   1      257.54      276.74     22.80 o
  -8  18   1       32.80       26.73     11.12 o
  -6  18   1      128.07      107.14     18.87 o
  -4  18   1        2.46       -0.79     11.79 o
  -2  18   1      136.60      156.12     21.23 o
   0  18   1        2.30        0.42      8.28 o
   2  18   1       83.68       80.08     11.64 o
   4  18   1        3.50       -2.83      8.28 o
   6  18   1      164.00      138.35     14.46 o
  -5  19   1       43.70       38.15     12.58 o
  -3  19   1       72.76       64.92     11.64 o
  -1  19   1        2.66        1.89      8.28 o
   1  19   1      159.48      163.47     14.98 o
   3  19   1       28.94       35.17     10.52 o
  -2  20   1      127.98      143.98     15.45 o
   0  20   1      190.37      197.62     22.02 o
 -16   0   2      230.63      243.80     24.37 o
 -14   0   2      344.07      313.80     22.80 o
 -12   0   2      521.62      525.66     19.44 o
 -10   0   2     5935.82     6245.58     98.62 o
  -8   0   2    26400.39    26879.02   1125.35 o
  -6   0   2    19114.60    21201.79    246.83 o
  -4   0   2     4037.35     3980.12     47.52 o
  -2   0   2      192.03      260.36      5.07 o
   0   0   2    17476.95    17172.34    313.42 o
   2   0   2      437.85      627.56      8.57 o
   4   0   2      247.21      164.81      8.40 o
   6   0   2     1430.86     1382.72     30.50 o
   8   0   2     3569.15     3785.83     61.43 o
  10   0   2     1036.45     1087.32     30.23 o
  12   0   2      591.63      602.28     31.45 o
  14   0   2        9.04       18.87     12.58 o
 -17   1   2       11.82       15.34      7.01 o
 -15   1   2      561.22      538.43     17.25 o
 -13   1   2       52.74       53.13      6.38 o
 -11   1   2     2981.72     3112.69     41.27 o
  -9   1   2     2316.65     2308.36     25.57 o
  -7   1   2     2062.39     2010.88     23.73 o
  -5   1   2     4012.04     4195.23     33.87 o
  -3   1   2     7628.75     7840.24     68.17 o
  -1   1   2     1774.63     1841.92     20.39 o
   1   1   2     6102.09     5787.08     56.50 o
   3   1   2      207.63      200.93      3.83 o
   5   1   2     6093.66     6201.75     57.93 o
   7   1   2      109.25       98.68      4.03 o
   9   1   2     1147.51     1215.32     16.88 o
  11   1   2      621.65      634.24     15.29 o
  13   1   2      490.56      460.75     28.31 o
 -16   2   2       52.06       57.40      7.86 o
 -14   2   2       44.02       32.42      6.22 o
 -12   2   2      618.01      622.98     14.34 o
 -10   2   2       16.06       15.51      2.61 o
  -8   2   2     1055.52     1338.39     18.75 o
  -6   2   2      164.20      133.46      3.32 o
  -4   2   2     6348.15     6385.97     55.74 o
  -2   2   2     1791.65     1826.14     20.28 o
   0   2   2     3384.84     3344.83     44.98 o
   2   2   2     1831.49     1956.09     20.24 o
   4   2   2     2557.95     2788.75     28.93 o
   6   2   2       22.53       25.87      2.57 o
   8   2   2      896.49      946.55     18.86 o
  10   2   2       53.58       44.72      5.07 o
  12   2   2      100.48       77.05     15.73 o
  14   2   2        6.68       12.58     12.58 o
 -17   3   2       45.69       41.81      8.23 o
 -15   3   2       64.64       54.54      7.64 o
 -13   3   2      263.80      250.64     10.70 o
 -11   3   2       24.61       18.39      4.46 o
  -9   3   2      150.12      130.44      6.22 o
  -7   3   2      271.35      286.88      9.68 o
  -5   3   2     1198.16     1216.16     13.98 o
  -3   3   2      254.41      248.31      4.70 o
  -1   3   2     1125.38     1016.57     15.02 o
   1   3   2     1382.17     1594.45     20.22 o
   3   3   2     2761.57     2799.13     34.44 o
   5   3   2      419.63      469.59      7.58 o
   7   3   2      113.81      104.09      4.41 o
   9   3   2       71.68       53.91      4.26 o
  11   3   2      388.85      383.50     12.92 o
  13   3   2        0.46       -7.86     11.01 o
 -16   4   2       31.35       30.85     12.09 o
 -14   4   2      100.81       93.51      7.86 o
 -12   4   2        5.66        5.13      4.34 o
 -10   4   2     1282.29     1228.53     19.37 o
  -8   4   2      199.97      198.60      5.85 o
  -6   4   2     1687.07     1584.17     27.50 o
  -4   4   2     1617.90     1637.30     23.36 o
  -2   4   2     2561.29     2145.35     29.19 o
   0   4   2     4569.70     4694.83     61.46 o
   2   4   2     6213.50     6466.83     75.29 o
   4   4   2     2071.80     2189.97     25.34 o
   6   4   2     4034.12     3947.78     68.02 o
   8   4   2      563.80      571.71     14.98 o
  10   4   2     1119.27     1179.07     25.04 o
  12   4   2        4.12        1.09      7.16 o
 -17   5   2      170.61      162.27     13.16 o
 -15   5   2      259.18      253.89     13.79 o
 -13   5   2     1354.27     1353.95     46.08 o
 -11   5   2      152.59      158.25      8.18 o
  -9   5   2     1824.71     1880.78     28.44 o
  -7   5   2      142.74      138.65      6.92 o
  -5   5   2    12945.65    13322.02    172.69 o
  -3   5   2     3915.36     3805.18     58.68 o
  -1   5   2    17933.78    18267.82    231.88 o
   1   5   2    12089.67    12874.47    165.61 o
   3   5   2     5987.59     5942.85     78.38 o
   5   5   2     2916.16     2886.36     36.41 o
   7   5   2     1640.87     1661.93     30.19 o
   9   5   2       20.28       24.18      5.09 o
  11   5   2       80.47       96.41      8.33 o
  13   5   2        1.70       -6.29     11.01 o
 -16   6   2      113.79      109.28     11.17 o
 -14   6   2      937.91      899.52     31.32 o
 -12   6   2      212.61      206.97      9.56 o
 -10   6   2     1921.87     1955.39     32.46 o
  -8   6   2       67.55       60.22      5.82 o
  -6   6   2     1309.99     1232.90     23.22 o
  -4   6   2     9016.85     9025.90    136.73 o
  -2   6   2    14983.79    15048.18    224.76 o
   0   6   2     8426.97     8898.77    162.76 o
   2   6   2     2835.95     2757.34     44.11 o
   4   6   2     4301.71     4262.71     57.95 o
   6   6   2     4209.86     4328.24     59.53 o
   8   6   2      372.61      354.90      9.91 o
  10   6   2      244.79      271.04     11.73 o
  12   6   2       73.34       72.67      9.82 o
 -15   7   2        0.75       -1.50      6.92 o
 -13   7   2       81.04       62.50      7.44 o
 -11   7   2       13.49        9.60      6.00 o
  -9   7   2     1492.39     1517.19     40.84 o
  -7   7   2       87.27       73.02      6.00 o
  -5   7   2     4921.82     4672.01     89.51 o
  -3   7   2      797.79      955.26     18.03 o
  -1   7   2     1325.28     1136.42     25.50 o
   1   7   2     2589.34     2526.69     50.51 o
   3   7   2     1067.87     1112.07     26.11 o
   5   7   2      598.84      553.06     14.98 o
   7   7   2     1842.04     1877.06     33.79 o
   9   7   2      792.76      782.84     19.31 o
  11   7   2      314.78      317.98     12.92 o
  13   7   2       31.51        9.44     12.58 o
 -16   8   2       14.85       11.51      8.74 o
 -14   8   2        7.89        6.34      6.06 o
 -12   8   2      161.42      137.79     13.48 o
 -10   8   2      351.67      351.46     19.83 o
  -8   8   2      167.99      137.96     10.28 o
  -6   8   2       24.78       28.31      6.04 o
  -4   8   2       56.90       48.51      6.04 o
  -2   8   2      187.44      264.85     14.15 o
   0   8   2       32.64       29.28      4.91 o
   2   8   2      142.93      160.40      8.28 o
   4   8   2      169.89      158.71     11.01 o
   6   8   2       98.85      100.87     10.06 o
   8   8   2       62.76       52.52      8.28 o
  10   8   2      392.98      377.18     20.81 o
  12   8   2       31.56       33.61     11.01 o
 -15   9   2      109.78       94.64      9.02 o
 -13   9   2        1.76       -5.91      6.06 o
 -11   9   2      413.92      422.15     14.75 o
  -9   9   2       84.82       70.71      7.15 o
  -7   9   2     1559.25     1578.68     30.50 o
  -5   9   2        7.88        1.57      4.91 o
  -3   9   2     1732.80     1605.77     45.60 o
  -1   9   2       19.97       12.10      2.57 o
   1   9   2      739.78      749.57     19.92 o
   3   9   2      237.35      224.96     10.95 o
   5   9   2     1497.28     1496.89     38.21 o
   7   9   2      746.58      763.64     23.35 o
   9   9   2      849.24      850.60     21.10 o
  11   9   2       23.12       17.94      6.92 o
 -14  10   2      102.97      102.80      8.97 o
 -12  10   2     1035.08     1065.53     43.21 o
 -10  10   2      723.66      694.82     19.35 o
  -8  10   2     1614.49     1564.06     31.13 o
  -6  10   2     1888.51     1741.61     39.98 o
  -4  10   2     4205.54     4068.71     81.08 o
  -2  10   2      337.37      318.58     13.37 o
   0  10   2     2347.52     2288.98     41.28 o
   2  10   2     1062.91      982.67     31.45 o
   4  10   2     1198.78     1232.45     31.07 o
   6  10   2       41.81       43.26      7.78 o
   8  10   2     1186.92     1263.92     34.42 o
  10  10   2      435.19      453.16     15.97 o
  12  10   2      455.78      501.63     31.45 o
 -15  11   2      225.04      218.01     14.15 o
 -13  11   2       52.12       62.75      9.35 o
 -11  11   2     1428.96     1448.44     33.77 o
  -9  11   2     2474.39     2398.07     48.93 o
  -7  11   2     4502.95     4758.24     78.66 o
  -5  11   2     1715.81     1602.06     37.76 o
  -3  11   2     2482.76     2466.64     52.74 o
  -1  11   2      611.46      613.71     19.44 o
   1  11   2     1553.98     1567.75     82.30 o
   3  11   2       29.94       45.01     11.79 o
   5  11   2     1304.71     1394.04     34.91 o
   7  11   2      124.16      119.53     11.12 o
   9  11   2      682.30      717.35     25.57 o
  11  11   2      260.94      259.57     13.56 o
 -14  12   2       75.19       53.60     12.23 o
 -12  12   2       89.21       98.33      9.90 o
 -10  12   2      196.24      178.39     11.41 o
  -8  12   2     1047.85     1016.60     24.20 o
  -6  12   2      372.21      367.26     41.67 o
  -4  12   2      878.51      887.62     25.50 o
  -2  12   2       31.06       33.71      7.16 o
   0  12   2     2607.87     2559.92     43.80 o
   2  12   2       81.55       66.80      8.65 o
   4  12   2      675.87      719.80     23.27 o
   6  12   2      254.78      226.54     14.46 o
   8  12   2      495.26      510.54     21.04 o
  10  12   2       47.12       48.31     11.12 o
 -13  13   2        1.17       -3.15      7.53 o
 -11  13   2       87.22       76.32      9.19 o
  -9  13   2      355.96      327.93     13.90 o
  -7  13   2      342.17      285.75     13.61 o
  -5  13   2        0.89       -0.14      6.04 o
  -3  13   2      480.56      491.69     18.81 o
  -1  13   2        1.43        1.00      6.29 o
   1  13   2      422.54      386.74     16.09 o
   3  13   2        3.89        1.57      5.56 o
   5  13   2      718.24      687.50     23.27 o
   7  13   2       77.00       50.76     10.01 o
   9  13   2        5.06       -5.77      8.28 o
 -12  14   2        0.35        0.85      7.53 o
 -10  14   2       42.65       46.49      8.66 o
  -8  14   2       33.01       17.82      7.66 o
  -6  14   2       35.86       31.45      8.28 o
  -4  14   2       28.89       19.66      7.78 o
  -2  14   2     1343.92     1273.54     36.95 o
   0  14   2       97.48       92.52      9.40 o
   2  14   2      789.28      783.80     25.00 o
   4  14   2       55.41       54.36      9.40 o
   6  14   2      232.76      223.77     15.45 o
   8  14   2        0.42       -6.29      7.78 o
 -11  15   2       14.09        9.88      7.83 o
  -9  15   2       51.24       64.73      9.35 o
  -7  15   2        3.61       -2.10      6.36 o
  -5  15   2      709.47      723.18     25.00 o
  -3  15   2      507.81      520.15     21.04 o
  -1  15   2     1226.40     1245.34     34.42 o
   1  15   2      774.57      719.12     24.39 o
   3  15   2     2220.81     2123.88     51.15 o
   5  15   2      228.72      203.45     14.98 o
   7  15   2      381.50      418.70     37.74 o
 -10  16   2      298.69      324.73     16.63 o
  -8  16   2      217.00      218.42     16.64 o
  -6  16   2      857.49      835.61     28.85 o
  -4  16   2      660.22      678.09     25.00 o
  -2  16   2     1419.99     1414.77     38.35 o
   0  16   2      528.63      609.61     23.27 o
   2  16   2     1171.18     1209.72     35.01 o
   4  16   2      340.40      310.52     17.21 o
   6  16   2      653.88      627.80     25.00 o
  -9  17   2      260.65      263.36     20.56 o
  -7  17   2       43.75       42.80      8.74 o
  -5  17   2      691.25      736.83     27.23 o
  -3  17   2      305.15      353.48     18.81 o
  -1  17   2     1058.15     1154.20     38.53 o
   1  17   2      270.90      310.54     34.60 o
   3  17   2      407.69      387.20     18.81 o
   5  17   2      119.52      139.92     14.46 o
  -8  18   2        1.58        6.29      9.40 o
  -6  18   2       57.67       71.33      9.90 o
  -4  18   2        4.64        2.36      8.90 o
  -2  18   2       48.79       47.22     10.52 o
   0  18   2        3.78       -3.77      8.28 o
   2  18   2       80.62       66.76     11.64 o
   4  18   2       19.01       13.88      9.40 o
  -5  19   2        7.69       12.58     10.01 o
  -3  19   2      287.37      332.22     20.37 o
  -1  19   2        1.45        1.68      8.28 o
   1  19   2        8.03        7.08      8.90 o
 -16   0   3      113.32      142.16     13.87 o
 -14   0   3     1490.63     1491.12     38.92 o
 -12   0   3     6418.72     6470.13    112.12 o
 -10   0   3     4382.68     4592.00     74.13 o
  -8   0   3      704.88      681.01     12.64 o
  -6   0   3     1328.66     1350.60     20.24 o
  -4   0   3    10690.13    11140.81    166.09 o
  -2   0   3     4342.79     5213.60     97.18 o
   0   0   3     3314.73     2895.53     55.46 o
   2   0   3     1894.31     1824.12     37.14 o
   4   0   3     7974.37     8411.14    126.71 o
   6   0   3     1679.60     1604.22     28.71 o
   8   0   3     1810.11     1898.03     42.25 o
  10   0   3      164.42      161.85     10.95 o
 -17   1   3       20.48       26.57      7.44 o
 -15   1   3      877.48      890.80     29.05 o
 -13   1   3       70.25       68.83      6.02 o
 -11   1   3     1344.77     1400.69     19.78 o
  -9   1   3     1406.77     1425.30     17.26 o
  -7   1   3     1801.46     1827.34     20.18 o
  -5   1   3      964.46     1028.24     12.05 o
  -3   1   3     4534.90     4487.02     53.13 o
  -1   1   3     1883.95     1898.31     26.43 o
   1   1   3     5745.76     5461.25     64.01 o
   3   1   3       11.29       12.07      2.62 o
   5   1   3     6612.52     6871.16     68.64 o
   7   1   3      607.20      573.65     12.37 o
   9   1   3     1296.71     1401.98     27.83 o
  11   1   3       40.04       32.34      6.62 o
 -16   2   3       81.61       81.45      8.60 o
 -14   2   3        4.66       -1.96      4.80 o
 -12   2   3      156.58      124.73      7.16 o
 -10   2   3        4.64        3.15      3.21 o
  -8   2   3      983.86      949.21     13.07 o
  -6   2   3        4.04        8.02      2.06 o
  -4   2   3     2600.57     2660.01     27.66 o
  -2   2   3        4.78        2.53      2.11 o
   0   2   3     7692.60     8255.48    108.21 o
   2   2   3      118.73      116.46      3.31 o
   4   2   3     1483.06     1514.04     18.69 o
   6   2   3        3.49       -2.46      2.46 o
   8   2   3      457.88      455.42     13.29 o
  10   2   3      135.99      125.51      8.44 o
  12   2   3      189.68      177.69     20.44 o
 -17   3   3       30.01       19.62      7.44 o
 -15   3   3        7.11       -2.10      6.22 o
 -13   3   3      266.05      284.97      9.61 o
 -11   3   3      171.68      163.98      7.16 o
  -9   3   3      117.96      121.35      5.16 o
  -7   3   3        3.68        1.91      1.94 o
  -5   3   3     2041.70     1921.97     24.46 o
  -3   3   3       41.25       56.60      2.10 o
  -1   3   3     1747.89     1705.18     24.72 o
   1   3   3      124.68      136.25      3.95 o
   3   3   3      647.07      621.92     10.33 o
   5   3   3      145.53      145.69      8.17 o
   7   3   3     1191.29     1228.66     20.82 o
   9   3   3        0.13       -4.19      4.54 o
  11   3   3       74.89       75.36      9.40 o
 -16   4   3       20.88       21.89      8.33 o
 -14   4   3      149.94      132.14     11.47 o
 -12   4   3        5.69       -0.63      4.22 o
 -10   4   3     1659.27     1659.89     23.42 o
  -8   4   3      496.13      513.80     11.12 o
  -6   4   3     1155.02      950.04     12.60 o
  -4   4   3     1950.16     1893.63     24.14 o
  -2   4   3     9976.82    10113.39    130.70 o
   0   4   3     1356.76     1389.66     24.89 o
   2   4   3     2997.23     2977.75     37.21 o
   4   4   3     1710.05     1668.84     22.44 o
   6   4   3     2987.11     3060.67     44.02 o
   8   4   3       76.75       71.32      7.78 o
  10   4   3      201.93      203.37     12.75 o
  12   4   3       56.63       61.33     15.73 o
 -17   5   3      218.25      179.13     13.29 o
 -15   5   3       47.47       62.02      7.80 o
 -13   5   3      616.94      621.87     16.34 o
 -11   5   3      179.08      193.00     11.39 o
  -9   5   3     3481.75     3645.86     51.78 o
  -7   5   3     1944.40     2028.46     30.42 o
  -5   5   3    17124.01    17422.84    224.36 o
  -3   5   3     2851.97     2853.56     45.26 o
  -1   5   3     7439.05     7244.03     95.03 o
   1   5   3     4310.48     4328.84     58.10 o
   3   5   3     2901.43     2856.19     40.09 o
   5   5   3       57.21       54.58      4.39 o
   7   5   3      242.78      277.49     12.06 o
   9   5   3       44.50       45.82      7.78 o
  11   5   3      706.31      782.52     25.00 o
 -16   6   3      143.33      128.31      9.96 o
 -14   6   3      307.49      310.59     12.33 o
 -12   6   3        5.58        2.15      6.00 o
 -10   6   3     1718.62     1786.81     28.28 o
  -8   6   3     2053.26     2167.98     32.75 o
  -6   6   3     8203.84     8386.63    111.37 o
  -4   6   3     3811.57     3794.02     59.31 o
  -2   6   3     4543.93     4460.93    127.37 o
   0   6   3     5635.44     5341.81    137.60 o
   2   6   3     2438.96     2487.65     35.74 o
   4   6   3      197.05      186.29      6.79 o
   6   6   3      692.66      691.86     27.05 o
   8   6   3       68.16       94.99      9.11 o
  10   6   3      592.57      627.99     21.66 o
  12   6   3       19.48       26.73     12.58 o
 -17   7   3        4.20       -7.86     12.58 o
 -15   7   3        1.29       -0.66      6.22 o
 -13   7   3      406.59      411.88     15.38 o
 -11   7   3      102.35       99.99      8.54 o
  -9   7   3     1108.73     1088.49     19.28 o
  -7   7   3      267.91      330.45     29.09 o
  -5   7   3     3274.24     2998.82     41.84 o
  -3   7   3       46.45       37.61      4.91 o
  -1   7   3     1875.14     1982.95     40.96 o
   1   7   3      778.41      759.16     34.60 o
   3   7   3     3112.93     3216.03     50.16 o
   5   7   3      897.20      880.31     19.31 o
   7   7   3      677.63      719.37     20.59 o
   9   7   3       24.46       18.87      7.86 o
  11   7   3      199.69      201.98     13.87 o
 -16   8   3        1.90       -6.85      6.85 o
 -14   8   3       34.21       18.82      6.65 o
 -12   8   3       72.85       68.91      8.44 o
 -10   8   3      212.71      206.85      8.20 o
  -8   8   3      210.10      227.75     10.69 o
  -6   8   3       40.17       50.40      6.40 o
  -4   8   3       14.03        8.04      8.65 o
  -2   8   3      558.62      590.94     16.99 o
   0   8   3      187.17      181.39     15.73 o
   2   8   3       55.60       51.43      6.40 o
   4   8   3        0.33       -5.50      5.50 o
   6   8   3      869.47      852.22     19.93 o
   8   8   3      217.70      202.12     10.82 o
  10   8   3       10.58       11.85     11.01 o
 -15   9   3       80.88       81.22      8.97 o
 -13   9   3        0.78       -4.91      6.82 o
 -11   9   3      454.97      449.27     16.05 o
  -9   9   3       48.27       35.88      6.23 o
  -7   9   3      704.21      680.74     21.04 o
  -5   9   3      153.21      158.71     11.01 o
  -3   9   3     1884.33     1756.58    156.47 o
  -1   9   3      175.45      163.65     18.87 o
   1   9   3     1738.90     1669.91     55.04 o
   3   9   3      817.43      764.88     21.04 o
   5   9   3     2574.85     2556.32     69.98 o
   7   9   3       27.24       37.28      9.53 o
   9   9   3      267.19      285.08     16.09 o
 -14  10   3      287.93      248.78     14.15 o
 -12  10   3      484.92      494.83     17.54 o
 -10  10   3      433.97      417.94     15.06 o
  -8  10   3     1499.72     1523.71     30.84 o
  -6  10   3      392.07      394.78     15.45 o
  -4  10   3     1943.28     1912.46     50.34 o
  -2  10   3      375.35      375.18     14.33 o
   0  10   3     1968.11     1912.49     68.40 o
   2  10   3      302.57      313.93     13.20 o
   4  10   3     1749.99     1909.79     43.83 o
   6  10   3      702.38      670.84     24.37 o
   8  10   3     1175.47     1136.05     66.05 o
  10  10   3      185.89      194.10     22.02 o
 -15  11   3      476.57      486.80     55.04 o
 -13  11   3      500.80      522.26     27.84 o
 -11  11   3     1923.55     1998.34     40.20 o
  -9  11   3      732.87      698.25     19.27 o
  -7  11   3     1028.83     1076.11     29.96 o
  -5  11   3      290.40      299.03     14.33 o
  -3  11   3     1511.86     1608.12     37.61 o
  -1  11   3       95.40      138.41      9.82 o
   1  11   3     1522.78     1715.20     39.37 o
   3  11   3       84.37       77.50     12.58 o
   5  11   3     2470.46     2576.03     60.54 o
   7  11   3      339.64      337.17     13.62 o
   9  11   3      452.15      472.51     20.01 o
 -14  12   3       68.24       51.17     10.11 o
 -12  12   3      282.58      290.87     24.84 o
 -10  12   3      142.74      122.39     10.57 o
  -8  12   3      135.80      124.60      9.65 o
  -6  12   3      218.27      218.58     18.87 o
  -4  12   3     1728.89     1671.96     39.98 o
  -2  12   3        4.91        4.72      5.23 o
   0  12   3     1366.59     1391.83     34.91 o
   2  12   3      359.53      349.07     16.09 o
   4  12   3      887.33      840.82     25.97 o
   6  12   3       81.18       72.02      9.82 o
   8  12   3      272.42      254.57     27.52 o
 -13  13   3      306.85      291.20     29.72 o
 -11  13   3       63.01       44.38      8.74 o
  -9  13   3        7.82       -1.26      6.47 o
  -7  13   3      174.25      184.27     13.60 o
  -5  13   3        0.53        4.72      6.04 o
  -3  13   3      318.56      277.01     14.33 o
  -1  13   3       75.35       44.29      8.28 o
   1  13   3      798.45      778.34     24.16 o
   3  13   3      284.84      250.94     22.80 o
   5  13   3      182.70      205.10     14.33 o
   7  13   3       30.04        7.34      8.28 o
 -12  14   3       14.80       10.49      8.07 o
 -10  14   3        3.13       -2.10      7.26 o
  -8  14   3        4.77       -4.38      6.62 o
  -6  14   3      390.67      391.84     18.32 o
  -4  14   3      124.39      124.76     11.64 o
  -2  14   3      989.65      944.09     28.21 o
   0  14   3        4.30        8.47      7.16 o
   2  14   3      323.04      306.03     16.57 o
   4  14   3        0.74       -1.57      6.67 o
   6  14   3      146.47      163.94     13.87 o
 -11  15   3       16.85        0.66      9.11 o
  -9  15   3      349.38      379.27     16.29 o
  -7  15   3      289.41      260.64     16.99 o
  -5  15   3      955.27      980.33     33.02 o
  -3  15   3      559.80      587.24     28.31 o
  -1  15   3     1977.87     1924.74    109.29 o
   1  15   3      291.89      254.47     21.23 o
   3  15   3      724.68      726.58     25.29 o
   5  15   3        4.56        2.62      8.28 o
 -10  16   3      441.77      457.57     18.66 o
  -8  16   3      465.44      496.29     18.66 o
  -6  16   3      674.52      764.38     27.73 o
  -4  16   3      470.45      509.74     21.66 o
  -2  16   3     1147.89     1201.68     35.37 o
   0  16   3      323.99      328.51     18.12 o
   2  16   3      649.46      656.68     46.39 o
   4  16   3      121.40      151.51     14.33 o
  -9  17   3      345.23      375.76     17.80 o
  -7  17   3      142.60      171.17     16.09 o
  -5  17   3      969.54     1060.40     33.79 o
  -3  17   3      102.20      111.92     12.75 o
  -1  17   3      477.88      497.13     21.49 o
   1  17   3      131.59      141.79     13.60 o
   3  17   3      265.21      237.61     24.37 o
  -6  18   3       24.68       22.80     18.08 o
  -4  18   3        3.27        1.97      8.69 o
  -2  18   3       57.75       54.11     11.32 o
   0  18   3       48.15       60.01     10.95 o
 -16   0   4     1155.69     1127.65     44.03 o
 -14   0   4     1172.72     1182.90     35.50 o
 -12   0   4      184.72      193.77     10.26 o
 -10   0   4     1196.27     1237.22     25.11 o
  -8   0   4      832.44      908.72     18.11 o
  -6   0   4       35.03       24.43      3.15 o
  -4   0   4     1609.68     1436.77     31.07 o
  -2   0   4     1159.88     1062.60     23.73 o
   0   0   4     8269.26     8555.12    158.82 o
   2   0   4     4715.11     4580.40     87.65 o
   4   0   4     2120.18     2262.86     69.19 o
   6   0   4      326.96      342.81     22.02 o
   8   0   4       65.74       78.63     12.58 o
  10   0   4      405.91      457.60     25.16 o
 -17   1   4        6.36       14.92      7.25 o
 -15   1   4      569.74      644.98     15.30 o
 -13   1   4        2.85        3.79      4.14 o
 -11   1   4     1280.54     1325.69     19.15 o
  -9   1   4      267.52      272.70      6.49 o
  -7   1   4     2936.16     3005.09     29.93 o
  -5   1   4      254.23      216.61      4.48 o
  -3   1   4     5761.50     5820.31     77.51 o
  -1   1   4      173.96      161.68      5.00 o
   1   1   4     8741.21     8838.12    116.24 o
   3   1   4       35.72       37.82      5.22 o
   5   1   4     4717.51     4703.69     94.50 o
   7   1   4       18.38       14.15      6.67 o
   9   1   4      542.27      582.93     20.01 o
 -16   2   4      130.49       90.86     11.13 o
 -14   2   4        1.45       -4.98      4.98 o
 -12   2   4      194.01      179.28      7.26 o
 -10   2   4       88.22       80.21      4.24 o
  -8   2   4       28.41       26.73      3.07 o
  -6   2   4     1224.88     1289.72     16.36 o
  -4   2   4     3778.36     4012.23     48.61 o
  -2   2   4       68.28       57.16      6.06 o
   0   2   4      830.54      834.27     17.02 o
   2   2   4      573.46      540.90     28.79 o
   4   2   4      301.08      276.67     17.07 o
   6   2   4      320.51      280.58     10.17 o
   8   2   4      179.26      147.77      8.74 o
  10   2   4       20.63       13.31      8.28 o
 -17   3   4       65.78       54.30      8.60 o
 -15   3   4      128.28      109.19      8.00 o
 -13   3   4      210.25      219.41      9.05 o
 -11   3   4       75.49       78.40      5.57 o
  -9   3   4      722.70      693.75     11.23 o
  -7   3   4      144.37      143.68      4.82 o
  -5   3   4     3277.70     3384.64     38.07 o
  -3   3   4      836.47      881.36     11.51 o
  -1   3   4      580.05      593.41     11.15 o
   1   3   4      307.29      285.96     14.30 o
   3   3   4     3427.69     3375.71     47.05 o
   5   3   4      227.54      224.08     10.56 o
   7   3   4      228.89      221.41     10.17 o
   9   3   4      102.44       97.90      8.17 o
 -16   4   4       28.71       26.82      7.64 o
 -14   4   4      229.45      199.79      9.96 o
 -12   4   4      117.04      133.13     14.70 o
 -10   4   4      383.77      355.28     12.97 o
  -8   4   4     1448.88     1427.85     20.65 o
  -6   4   4     2402.99     2485.76     31.73 o
  -4   4   4     1076.28     1053.34     14.69 o
  -2   4   4     1874.33     1861.45     21.59 o
   0   4   4     4278.80     4127.40     56.93 o
   2   4   4     1121.41     1189.77     17.10 o
   4   4   4       23.39       23.15      8.26 o
   6   4   4      364.62      369.38     13.01 o
   8   4   4      274.64      316.61     12.71 o
  10   4   4       32.35       29.77      8.28 o
 -17   5   4      114.76      123.17     12.48 o
 -15   5   4       33.50       27.97      6.85 o
 -13   5   4     1263.61     1282.84     24.92 o
 -11   5   4      582.05      616.16     13.42 o
  -9   5   4     5541.66     5484.16     92.38 o
  -7   5   4      299.92      300.86      7.54 o
  -5   5   4    10031.43     9881.59    115.95 o
  -3   5   4      511.06      518.10      8.41 o
  -1   5   4     3249.25     3126.46     52.93 o
   1   5   4      178.51      169.95      5.55 o
   3   5   4     1014.74     1075.27     16.03 o
   5   5   4        8.39       12.89      5.23 o
   7   5   4     1418.93     1497.04     36.02 o
   9   5   4       61.85       74.15     10.01 o
 -16   6   4       58.82       61.26      8.38 o
 -14   6   4      258.59      259.06     20.54 o
 -12   6   4      504.49      524.24     16.93 o
 -10   6   4     3083.77     3101.04     48.12 o
  -8   6   4     1716.73     1718.11     27.26 o
  -6   6   4     1453.31     1385.93     21.91 o
  -4   6   4     3914.96     3872.74     52.91 o
  -2   6   4     1217.08     1283.66     26.06 o
   0   6   4       94.87       99.46      5.53 o
   2   6   4       14.46       11.41      2.76 o
   4   6   4      766.30      839.27     18.79 o
   6   6   4     1095.23     1059.19     27.09 o
   8   6   4      115.85      139.43     11.64 o
  10   6   4      258.12      265.20     21.23 o
 -15   7   4       14.67       15.33      7.08 o
 -13   7   4      371.79      356.78     15.11 o
 -11   7   4       65.23       59.58      5.39 o
  -9   7   4     1003.34      975.85     19.77 o
  -7   7   4      113.43      127.14      7.33 o
  -5   7   4     4059.45     3972.13     54.75 o
  -3   7   4       47.12       36.71      4.95 o
  -1   7   4     3871.64     3798.50     66.14 o
   1   7   4      843.63      830.84     21.37 o
   3   7   4     1729.40     1717.71     31.19 o
   5   7   4      139.88      120.89     17.30 o
   7   7   4      338.51      338.23     29.88 o
   9   7   4       13.05        3.15      9.44 o
 -16   8   4        3.07       -7.44      7.44 o
 -14   8   4        7.03        1.63      7.15 o
 -12   8   4       80.17       73.18      8.33 o
 -10   8   4        5.98        3.53      5.11 o
  -8   8   4        3.27       -3.87      3.87 o
  -6   8   4       46.81       46.13      5.30 o
  -4   8   4       98.87       98.63      8.26 o
  -2   8   4      165.44      163.25      7.61 o
   0   8   4      451.14      404.75     16.51 o
   2   8   4       66.29       61.56      6.99 o
   4   8   4       44.20       38.67      5.53 o
   6   8   4        4.56       -5.46      5.46 o
   8   8   4        1.64       -6.67      6.67 o
 -15   9   4      135.25      154.00     12.65 o
 -13   9   4        1.48       -7.15      7.15 o
 -11   9   4      248.38      246.60     10.44 o
  -9   9   4       52.35       66.08      8.18 o
  -7   9   4     1514.61     1513.02     28.97 o
  -5   9   4       48.44       41.98      6.19 o
  -3   9   4     2854.52     2770.66     57.19 o
  -1   9   4      596.87      553.00     34.60 o
   1   9   4     3583.56     3688.82     60.66 o
   3   9   4        6.37        9.44      4.58 o
   5   9   4      820.73      879.61     25.29 o
   7   9   4       19.94       35.84     12.58 o
 -14  10   4      172.27      167.15     12.39 o
 -12  10   4      334.54      313.89     14.57 o
 -10  10   4      233.52      236.53      9.52 o
  -8  10   4      398.10      373.80     13.82 o
  -6  10   4      778.69      783.02     29.09 o
  -4  10   4     1173.24     1212.84     46.39 o
  -2  10   4      429.87      447.18     16.24 o
   0  10   4     1227.60     1309.28     44.82 o
   2  10   4     1937.22     1882.28     35.24 o
   4  10   4     1150.64     1150.17     41.67 o
   6  10   4      440.14      488.96     19.25 o
   8  10   4      185.53      169.23     13.34 o
 -13  11   4       73.17       78.63      9.58 o
 -11  11   4      523.48      546.19     18.45 o
  -9  11   4      112.33      115.16     10.44 o
  -7  11   4      963.95     1016.54     43.24 o
  -5  11   4        5.72       12.01      6.04 o
  -3  11   4     1580.70     1608.68     47.96 o
  -1  11   4      148.09      156.03     18.08 o
   1  11   4     3342.99     3483.24    110.86 o
   3  11   4      166.66      148.54     12.06 o
   5  11   4     1277.09     1277.79     46.39 o
   7  11   4        4.85        7.26      7.16 o
 -14  12   4       55.98       42.16     10.50 o
 -12  12   4       12.53        4.17      7.40 o
 -10  12   4      239.64      232.85     16.38 o
  -8  12   4      261.89      263.30     15.87 o
  -6  12   4      176.89      164.86     34.60 o
  -4  12   4      710.16      744.58     33.81 o
  -2  12   4      342.57      325.44     22.02 o
   0  12   4      796.20      715.27     22.61 o
   2  12   4      349.38      325.63     14.74 o
   4  12   4      247.32      248.50     26.73 o
   6  12   4      143.35      142.56     12.75 o
 -13  13   4       64.81       47.33      9.90 o
 -11  13   4      148.50      141.92     11.73 o
  -9  13   4        3.90       -6.62      6.62 o
  -7  13   4      253.79      242.39     15.10 o
  -5  13   4       32.00       27.05      8.28 o
  -3  13   4      705.05      656.88     21.91 o
  -1  13   4      172.96      177.32     12.46 o
   1  13   4      239.77      276.91     15.10 o
   3  13   4      206.78      212.33     13.95 o
   5  13   4      596.12      655.57     27.52 o
 -12  14   4        5.60        2.64      8.74 o
 -10  14   4       55.58       57.40      9.25 o
  -8  14   4      288.30      281.95     41.67 o
  -6  14   4      159.64      144.91     13.20 o
  -4  14   4       38.11       45.25     11.79 o
  -2  14   4      243.42      223.91     14.74 o
   0  14   4       12.51        8.71      7.16 o
   2  14   4       65.18       71.32     10.22 o
   4  14   4       98.16      122.66     15.73 o
 -11  15   4       55.87       52.82     12.75 o
  -9  15   4      498.87      549.56     19.93 o
  -7  15   4      209.67      182.90     15.45 o
  -5  15   4     1505.61     1522.41     40.48 o
  -3  15   4      169.92      174.95     16.51 o
  -1  15   4      609.60      697.21     24.16 o
   1  15   4        2.71       -1.80      7.55 o
   3  15   4      658.17      677.76     33.02 o
  -8  16   4      395.80      457.34     44.03 o
  -6  16   4      389.32      430.35     33.81 o
  -4  16   4      326.40      345.36     18.87 o
  -2  16   4      373.98      356.09     42.46 o
   0  16   4      238.32      289.81     17.38 o
   2  16   4       49.34       29.88     12.58 o
  -7  17   4       16.98       22.72     10.95 o
  -5  17   4      493.65      499.48     22.61 o
  -3  17   4       35.82       39.31     10.95 o
  -1  17   4      270.01      270.54     18.12 o
 -16   0   5        7.78       10.82      7.83 o
 -14   0   5      469.52      494.41     18.68 o
 -12   0   5       76.37       87.23      8.17 o
 -10   0   5      577.67      608.97     18.26 o
  -8   0   5       48.48       46.45      4.79 o
  -6   0   5     2813.15     2655.97     54.45 o
  -4   0   5     4033.31     4083.67     91.99 o
  -2   0   5     4495.28     4572.56     88.14 o
   0   0   5      920.66      923.19     33.81 o
   2   0   5     1046.41     1107.05     40.89 o
   4   0   5       29.92       28.31     11.01 o
   6   0   5      836.87      841.30     36.17 o
   8   0   5       18.93       17.30     12.58 o
 -17   1   5        0.71       -7.08      7.08 o
 -15   1   5      407.44      443.51     11.86 o
 -13   1   5       16.86       10.70      4.68 o
 -11   1   5      765.62      797.88     13.69 o
  -9   1   5      390.21      380.22      8.30 o
  -7   1   5     2100.87     2116.63     22.06 o
  -5   1   5      394.57      322.18      8.54 o
  -3   1   5     3303.54     3466.82     48.23 o
  -1   1   5      846.27      801.36     13.97 o
   1   1   5     3943.82     3846.21     79.50 o
   3   1   5        3.51       -0.79      6.67 o
   5   1   5      921.32      930.05     35.38 o
   7   1   5       12.45       20.44      7.78 o
 -16   2   5        1.14       -5.66      5.66 o
 -14   2   5       78.95       69.35      8.93 o
 -12   2   5        3.07       -0.23      4.10 o
 -10   2   5     1398.52     1448.40     19.76 o
  -8   2   5      120.53      120.18      5.75 o
  -6   2   5     1003.80      993.78     12.70 o
  -4   2   5      215.33      202.93      6.64 o
  -2   2   5      775.64      778.21     13.50 o
   0   2   5        1.85       -2.36      5.56 o
   2   2   5     1335.15     1231.74     31.68 o
   4   2   5      103.42       99.35     10.22 o
   6   2   5       54.45       36.69     11.79 o
   8   2   5       79.48       63.80     10.22 o
 -17   3   5       19.73       17.88      8.04 o
 -15   3   5       40.94       26.00      7.01 o
 -13   3   5      180.29      169.61      8.25 o
 -11   3   5        5.05        4.24      3.95 o
  -9   3   5      535.99      520.56     10.95 o
  -7   3   5      267.80      260.88      8.23 o
  -5   3   5      420.30      428.25      7.25 o
  -3   3   5        5.67        2.76      1.76 o
  -1   3   5     1260.35     1199.83     42.46 o
   1   3   5       46.68       41.69      7.78 o
   3   3   5      437.99      426.89     17.21 o
   5   3   5       85.99       54.26      8.90 o
   7   3   5      155.29      147.38     13.37 o
 -16   4   5      109.02      119.68     10.18 o
 -14   4   5       13.30        7.32      6.46 o
 -12   4   5      442.81      466.48     15.11 o
 -10   4   5      373.51      391.80      9.69 o
  -8   4   5     1386.06     1375.08     23.34 o
  -6   4   5      174.54      165.56      6.51 o
  -4   4   5     3696.51     3799.44     42.29 o
  -2   4   5      370.38      393.99     10.85 o
   0   4   5      905.42      932.51     25.57 o
   2   4   5        8.38       18.87      7.86 o
   4   4   5      821.36      805.33     24.46 o
   6   4   5       46.44       41.89      8.90 o
   8   4   5      167.72      149.39     17.30 o
 -15   5   5      167.63      171.50     10.35 o
 -13   5   5     1147.02     1201.12     27.77 o
 -11   5   5      284.71      294.17     10.21 o
  -9   5   5     2459.27     2470.44     33.57 o
  -7   5   5      121.82      125.84      8.40 o
  -5   5   5     2417.53     2483.48     35.74 o
  -3   5   5       87.69       86.07      4.20 o
  -1   5   5      365.68      393.13     23.59 o
   1   5   5      157.61      164.05     11.79 o
   3   5   5     1950.73     1939.40     34.44 o
   5   5   5      260.11      272.63     12.46 o
   7   5   5      745.37      734.90     55.04 o
 -16   6   5      285.12      301.41     26.10 o
 -14   6   5      504.85      517.31     18.40 o
 -12   6   5      507.28      507.36     16.58 o
 -10   6   5      297.85      320.41     10.66 o
  -8   6   5     2417.97     2504.58     43.23 o
  -6   6   5      180.65      186.79      8.54 o
  -4   6   5      161.56      157.76      5.83 o
  -2   6   5      285.08      267.47      8.49 o
   0   6   5     2984.06     3049.12     92.78 o
   2   6   5      304.53      315.38     10.92 o
   4   6   5      516.31      545.62     26.73 o
   6   6   5      420.72      439.45     20.44 o
 -15   7   5        9.59        3.31      7.01 o
 -13   7   5      123.34      107.65     10.57 o
 -11   7   5        3.49        2.56      4.94 o
  -9   7   5      889.68      887.00     17.80 o
  -7   7   5       63.56       57.62      6.54 o
  -5   7   5     3097.59     3073.66     50.99 o
  -3   7   5      707.80      708.72     15.44 o
  -1   7   5     1052.90     1064.31     24.12 o
   1   7   5       22.60        6.29      9.44 o
   3   7   5      408.24      400.11     25.95 o
   5   7   5        3.70        1.57      5.46 o
   7   7   5       91.78       67.90     14.94 o
 -14   8   5       42.41       32.78      8.33 o
 -12   8   5        7.35       -2.20      6.47 o
 -10   8   5        2.31       -1.70      4.99 o
  -8   8   5        3.55       -2.78      4.79 o
  -6   8   5      315.04      297.38     11.03 o
  -4   8   5      599.19      582.29     14.81 o
  -2   8   5       10.28        9.25      4.78 o
   0   8   5      158.18      151.91     29.88 o
   2   8   5      208.16      167.19     18.87 o
   4   8   5       41.98       47.35     14.15 o
   6   8   5       28.99       19.35      6.67 o
 -15   9   5       50.61       40.97     11.47 o
 -13   9   5        6.96       -5.88      7.69 o
 -11   9   5      294.99      302.82     17.28 o
  -9   9   5       15.95       12.29      7.11 o
  -7   9   5     1362.64     1389.64     28.03 o
  -5   9   5      280.45      297.50     11.32 o
  -3   9   5     2342.72     2387.35     41.77 o
  -1   9   5       58.53       54.29      6.67 o
   1   9   5      627.55      678.27     19.19 o
   3   9   5       23.07       25.93      8.65 o
   5   9   5      267.77      255.56     24.37 o
 -14  10   5      123.88      129.59     11.48 o
 -12  10   5       56.75       60.90      8.99 o
 -10  10   5      634.08      671.94     16.29 o
  -8  10   5      134.23      150.16      9.19 o
  -6  10   5      737.79      762.84     18.89 o
  -4  10   5      619.91      699.46     48.48 o
  -2  10   5     2011.59     1932.63     42.63 o
   0  10   5      445.56      443.83     15.42 o
   2  10   5     1154.97     1175.29     29.47 o
   4  10   5      129.99      138.70     18.87 o
   6  10   5      133.98      155.68     18.87 o
 -13  11   5       25.13       32.68      8.99 o
 -11  11   5      243.36      232.03     13.29 o
  -9  11   5       21.56       21.98      6.31 o
  -7  11   5      605.14      590.66     16.83 o
  -5  11   5      180.40      204.69     10.40 o
  -3  11   5     1833.19     1858.66     35.51 o
  -1  11   5      448.49      443.38     16.57 o
   1  11   5     1081.10     1064.94     27.95 o
   3  11   5       17.89       28.61     10.22 o
   5  11   5      407.92      378.98     26.73 o
 -12  12   5       28.91       22.45      8.99 o
 -10  12   5      289.58      320.07     20.18 o
  -8  12   5       37.34       32.23      7.15 o
  -6  12   5      619.98      592.14     17.45 o
  -4  12   5      363.28      354.98     21.40 o
  -2  12   5      429.07      414.15     16.24 o
   0  12   5       80.91       78.12      9.02 o
   2  12   5      344.50      337.33     15.10 o
   4  12   5       26.05       22.02      7.85 o
 -11  13   5      100.01       91.39     10.40 o
  -9  13   5       65.85       55.39      8.26 o
  -7  13   5      280.84      284.20     17.52 o
  -5  13   5       31.54       18.52      8.07 o
  -3  13   5       26.62       33.08      6.66 o
  -1  13   5       38.11       30.93      7.55 o
   1  13   5      499.26      532.51     29.09 o
   3  13   5        3.81        0.45      8.65 o
 -10  14   5        1.11       -2.72      6.51 o
  -8  14   5      187.70      205.21     25.39 o
  -6  14   5       12.13        1.89      8.45 o
  -4  14   5       62.92       55.52     14.20 o
  -2  14   5       19.76        8.47     18.08 o
   0  14   5      212.76      240.86     15.73 o
   2  14   5        7.10        6.51      7.55 o
  -9  15   5      561.12      584.43     19.31 o
  -7  15   5      113.54      109.19     25.37 o
  -5  15   5      301.33      330.19     20.39 o
  -3  15   5       29.73       28.88     10.22 o
  -1  15   5      375.84      382.43     29.09 o
  -6  16   5       63.07       39.31     14.15 o
  -4  16   5      261.33      301.92     23.59 o
 -16   0   6       10.30       15.31     10.52 o
 -14   0   6      105.44      109.34     12.23 o
 -12   0   6       26.80        6.29      7.78 o
 -10   0   6     1404.53     1399.28     27.83 o
  -8   0   6      786.01      834.20     25.16 o
  -6   0   6     2388.85     2424.83     75.48 o
  -4   0   6      912.41      901.05     36.17 o
  -2   0   6      432.81      476.47     25.16 o
   0   0   6       13.98        9.44      9.44 o
   2   0   6      924.25      982.82     40.89 o
   4   0   6       96.56       78.63     14.15 o
   6   0   6      215.83      239.02     22.02 o
 -15   1   6      192.32      187.79     10.79 o
 -13   1   6      130.77      118.35      8.43 o
 -11   1   6      354.76      369.13     10.19 o
  -9   1   6      448.59      456.90     10.52 o
  -7   1   6      951.04      997.04     18.06 o
  -5   1   6      970.76      896.75     25.00 o
  -3   1   6     1029.25     1042.18     28.34 o
  -1   1   6      217.81      179.77     13.37 o
   1   1   6      769.65      763.49     40.10 o
   3   1   6        6.90       14.15      7.78 o
   5   1   6      166.46      153.82     12.75 o
 -16   2   6        1.22       -1.95      8.44 o
 -14   2   6      360.73      346.77     13.33 o
 -12   2   6       48.02       35.14      6.29 o
 -10   2   6      589.89      586.55     13.51 o
  -8   2   6        1.66       -3.63      3.63 o
  -6   2   6      370.19      371.67      9.71 o
  -4   2   6       35.10       34.66      4.89 o
  -2   2   6      840.72      769.12     23.35 o
   0   2   6       36.86       14.15      6.67 o
   2   2   6       61.01       51.97     10.22 o
   4   2   6       26.78       17.51      8.65 o
   6   2   6      133.13      110.91     12.23 o
 -15   3   6        0.46       -7.53      7.53 o
 -13   3   6       54.23       50.92      7.01 o
 -11   3   6        0.08       -4.19      4.77 o
  -9   3   6       38.90       38.73      5.07 o
  -7   3   6        8.86        4.19      4.54 o
  -5   3   6      444.88      452.49     10.13 o
  -3   3   6       79.57       58.02      8.28 o
  -1   3   6       57.82       54.29     11.01 o
   1   3   6       19.84        8.65      7.78 o
   3   3   6      202.92      191.11     13.34 o
   5   3   6       12.59       -2.62      8.28 o
 -16   4   6      117.79      113.25     12.23 o
 -14   4   6      103.26       94.14      9.65 o
 -12   4   6      298.05      303.88     13.85 o
 -10   4   6       47.09       43.82      5.58 o
  -8   4   6     1862.98     1896.12     34.14 o
  -6   4   6      315.21      324.60     10.11 o
  -4   4   6      403.84      426.72      9.25 o
  -2   4   6       11.75        7.86      6.67 o
   0   4   6     1305.14     1230.95     32.79 o
   2   4   6       23.33       16.14      8.28 o
   4   4   6      155.34      138.95     12.75 o
 -15   5   6      113.28      119.59     12.25 o
 -13   5   6      337.45      360.45     18.32 o
 -11   5   6      212.49      212.84     10.25 o
  -9   5   6      451.43      436.94     11.54 o
  -7   5   6       49.59       40.23      5.30 o
  -5   5   6      233.50      226.59      8.26 o
  -3   5   6      425.16      432.44     25.16 o
  -1   5   6     1055.72     1083.47     42.46 o
   1   5   6      481.70      512.64     28.31 o
   3   5   6      862.46      850.73     37.74 o
   5   5   6      393.82      388.41     26.73 o
 -14   6   6       68.00       72.97     11.64 o
 -12   6   6      529.15      550.56     21.49 o
 -10   6   6       76.26       75.27      7.83 o
  -8   6   6       38.31       44.03      6.67 o
  -6   6   6       77.80       81.98      5.89 o
  -4   6   6     1642.06     1685.84     28.90 o
  -2   6   6      207.00      165.11     17.30 o
   0   6   6     1050.09      990.69     40.89 o
   2   6   6      340.02      341.24     23.59 o
   4   6   6      715.89      698.20     34.60 o
 -15   7   6       10.87       12.75     10.17 o
 -13   7   6       77.85       69.54     10.95 o
 -11   7   6       22.57       19.06      7.37 o
  -9   7   6      820.04      827.85     25.95 o
  -7   7   6      413.19      434.03     15.87 o
  -5   7   6      751.69      722.54     20.01 o
  -3   7   6       12.33        9.44     11.01 o
  -1   7   6      135.11      127.37     17.30 o
   1   7   6       39.78       34.60     12.58 o
   3   7   6       74.97       44.03     14.15 o
 -14   8   6        2.11        1.76      9.02 o
 -12   8   6        1.16       -6.92      7.85 o
 -10   8   6       83.93       81.50      8.07 o
  -8   8   6      332.29      318.90     23.59 o
  -6   8   6        1.81       -5.23      5.23 o
  -4   8   6       39.49       24.83      6.29 o
  -2   8   6      193.16      177.69     18.87 o
   0   8   6      194.67      158.82     18.87 o
   2   8   6       87.17       67.62     15.73 o
   4   8   6        0.04        1.57     12.58 o
 -13   9   6       48.34       45.63     19.66 o
 -11   9   6      212.02      216.43     18.30 o
  -9   9   6      283.21      275.63     33.02 o
  -7   9   6     1001.06     1008.86     26.62 o
  -5   9   6       79.16       97.78     14.94 o
  -3   9   6      201.22      226.44     20.44 o
  -1   9   6      120.22      138.38     17.30 o
   1   9   6      182.33      199.71     20.44 o
   3   9   6       44.47       42.46     14.15 o
 -12  10   6       37.84       29.22     10.52 o
 -10  10   6      378.71      413.07     14.56 o
  -8  10   6      200.84      224.91     15.73 o
  -6  10   6      973.23      972.66     27.09 o
  -4  10   6      359.96      365.81     14.25 o
  -2  10   6      863.59      860.17     39.31 o
   0  10   6       61.79       56.61     14.15 o
   2  10   6      191.30      141.53     18.87 o
 -11  11   6       90.65      101.91     12.08 o
  -9  11   6      186.73      182.88     12.75 o
  -7  11   6      643.41      683.60     34.60 o
  -5  11   6      435.18      445.86     17.38 o
  -3  11   6      350.09      319.22     23.59 o
  -1  11   6        9.22       20.44     12.58 o
   1  11   6      341.09      353.82     26.73 o
 -10  12   6      368.36      381.45     14.91 o
  -8  12   6       66.80       57.41      8.90 o
  -6  12   6      272.52      274.79     14.33 o
  -4  12   6       79.61       81.97      9.02 o
  -2  12   6      199.63      202.86     22.02 o
   0  12   6       18.02        4.72     12.58 o
  -9  13   6        0.11       -7.16      7.16 o
  -7  13   6        1.00        3.39      7.16 o
  -5  13   6        0.04       -1.97     11.79 o
  -3  13   6      127.65      119.51     17.30 o
  -1  13   6       18.71       14.15     12.58 o
 -14   0   7      260.74      292.93     20.44 o
 -12   0   7      169.30      160.94     12.75 o
 -10   0   7     1106.59     1178.73     25.39 o
  -8   0   7      172.94      172.69     12.58 o
  -6   0   7      131.35       97.50     14.15 o
  -4   0   7       35.90       29.88     11.01 o
  -2   0   7      730.78      674.61     33.02 o
   0   0   7       55.35       53.47     14.15 o
   2   0   7      224.07      262.61     23.59 o
 -15   1   7      114.13      119.59     13.34 o
 -13   1   7      112.24       98.72      8.43 o
 -11   1   7      238.83      238.93      8.96 o
  -9   1   7      321.03      310.58      9.37 o
  -7   1   7      475.66      505.79     12.25 o
  -5   1   7      180.66      149.90     11.64 o
  -3   1   7      281.37      291.58     18.08 o
  -1   1   7       25.40       29.67      8.28 o
   1   1   7      303.44      302.58     17.21 o
 -14   2   7      114.64      113.39      9.02 o
 -12   2   7        0.54       -4.86      4.86 o
 -10   2   7      208.74      189.59     12.26 o
  -8   2   7        0.27       -4.05      4.05 o
  -6   2   7      368.24      377.88     10.13 o
  -4   2   7       61.91       44.03      8.90 o
  -2   2   7       61.00       47.90     10.01 o
   0   2   7       51.58       40.11     14.15 o
   2   2   7      158.60      145.46     13.34 o
 -13   3   7       11.91       14.11      6.65 o
 -11   3   7       24.68       17.52      5.58 o
  -9   3   7      196.00      184.60      8.43 o
  -7   3   7       10.99        5.41      5.09 o
  -5   3   7       42.10       33.73      5.70 o
  -3   3   7        0.79        0.00      7.78 o
  -1   3   7      119.33      130.59     12.23 o
   1   3   7       48.08       41.30     10.52 o
 -14   4   7       30.80       22.02      8.44 o
 -12   4   7      520.86      542.35     14.66 o
 -10   4   7      124.80      115.21      7.25 o
  -8   4   7      215.23      231.15     10.17 o
  -6   4   7       35.86       33.57      5.45 o
  -4   4   7      717.22      723.23     23.89 o
  -2   4   7        1.64        4.72      7.78 o
   0   4   7      283.97      283.06     16.68 o
   2   4   7       64.99       64.16     11.12 o
 -13   5   7       47.32       48.26     10.95 o
 -11   5   7        5.99       -3.00      5.20 o
  -9   5   7      111.47      118.69      7.18 o
  -7   5   7      104.94      117.11      7.22 o
  -5   5   7      774.84      779.97     36.17 o
  -3   5   7      415.77      423.01     26.73 o
  -1   5   7      700.92      709.21     36.17 o
   1   5   7      334.75      374.26     26.73 o
 -12   6   7        2.26       -1.26      8.28 o
 -10   6   7       22.89       19.01      6.62 o
  -8   6   7      652.81      680.43     16.83 o
  -6   6   7      205.03      210.72     20.44 o
  -4   6   7      627.36      663.60     34.60 o
  -2   6   7      158.44      152.53     18.87 o
   0   6   7     1029.27     1055.16     45.60 o
 -11   7   7      272.52      244.93     11.95 o
  -9   7   7      373.58      386.57     18.08 o
  -7   7   7        1.58        0.00      5.46 o
  -5   7   7      141.66      149.39     18.87 o
  -3   7   7       35.57       40.89     12.58 o
  -1   7   7       48.42       53.47     14.15 o
 -12   8   7      102.57       84.45     12.08 o
 -10   8   7        4.89        3.68      6.39 o
  -8   8   7       11.28       12.70      7.16 o
  -6   8   7       47.17       39.31     12.58 o
  -4   8   7       98.29       77.05     15.73 o
  -2   8   7      133.30      116.37     17.30 o
   0   8   7       15.66       12.58     12.58 o
 -11   9   7      258.14      242.04     19.66 o
  -9   9   7       44.54       64.23     14.94 o
  -7   9   7      135.22      144.67     17.30 o
  -5   9   7       52.85       64.47     15.73 o
  -3   9   7       87.13       75.48     15.73 o
  -8  10   7      116.64      125.57     16.51 o
  -6  10   7      377.39      432.44     28.31 o
  -4  10   7       62.32       48.75     14.15 o
 -10   0   8      125.85      122.54      9.65 o
  -8   0   8        3.83        0.79      5.71 o
  -6   0   8      456.32      399.42     26.73 o
  -4   0   8       18.69       17.30     12.58 o
 -11   1   8       96.96       86.02      6.83 o
  -9   1   8       92.12       93.93      5.93 o
  -7   1   8       82.66       92.53     11.12 o
  -5   1   8       97.92       97.70     11.64 o
  -3   1   8       67.75       61.31     10.52 o
 -10   2   8      277.39      285.98     11.33 o
  -8   2   8        1.90       -4.62      4.62 o
  -6   2   8       50.97       32.01      9.40 o
  -4   2   8       49.22       40.94     10.01 o
  -9   3   8       12.01       15.60      5.76 o
  -7   3   8        2.58       -1.57     11.01 o
  -5   3   8       10.42        7.08      8.90 o
  -3   3   8        1.05        4.72     14.15 o
 -10   4   8        1.76        7.50      7.16 o
  -8   4   8      385.67      408.86     26.73 o
  -6   4   8        2.33       12.58     12.58 o
  -4   4   8      235.12      209.15     22.02 o
  -7   5   8      193.04      204.43     20.44 o
  -5   5   8      320.58      378.98     28.31 o
 
